# Supplementary material for: Unravelling site-specific breast cancer metastasis: a microRNA expression profiling study
Source: Oncotarget. 2016 Nov 25;8(2):3111–23. doi: 10.18632/oncotarget.13623 (PMC5356868; doi:10.18632/oncotarget.13623)
Supplement: Supplementary file 3 [file oncotarget-08-3111-s003.xlsx]

## Sheet: Threshold filter data
Annotation	39m_b	17p	9p	45m_b	13m_a	24m_a	12p	5m_b	4m_a	50m_b	21p	16p	12m_a	49m_b	29m_b	20m_a	26m_b	34m_b	25p	5p	14m_a	35m_b	23m_a	46m_a	27m_b	21m_b	8p	6m_b	18m_a	38m_b	10p	37m_b	44m_b	6p	11m_a	4p	15m_a	10m_a	1p	42m_b	25m_a	19m_a	1m_a	11p	33m_a	40m_b	41m_b	18p	24p
hsa-let-7a-2-3p	7.4308	8.47501	7.54511	8.01841	7.42495	8.34	7.10288	7.5421	8.27579	8.52625	8.84014	8.31995	7.53064	8.0543	8.4408	7.37865	7.49941	7.36002	8.26274	8.19888	7.23595	7.45226	8.05134	7.81018	8.45274	8.26974	7.84242	8.33029	7.43434	7.80619	7.95756	7.4564	8.22966	7.93946	7.49964	8.41939	7.69204	7.40839	7.72874	8.13345	7.96011	8.40048	7.92208	8.39339	8.42838	7.21677	8.50595	7.84694	7.1779
hsa-let-7a-3p																													5.81597
hsa-let-7a-5p	9.10775	7.99839	8.02276	8.99432	8.86677	8.98167	9.07285	8.96191	7.95574	7.58387	7.84598	7.85179	10.0083	8.13713	8.01116	10.0218	9.36248	8.9822	7.21806	8.54721	8.54745	9.88791	7.69104	9.094	9.05143	7.01417	6.67468	6.57779	8.49959	8.87054	8.64704	9.00468	7.67956	8.00089	7.70166	8.43425	7.58191	9.32417	8.39231	7.12368	8.78074	8.13303	7.23834	8.41201	7.69157	7.06501	7.37079	8.56009	8.90732
hsa-let-7b-3p	6.02296		5.81358		5.83258		5.91695	5.79324		5.91693			6.15482			6.1073	6.01816	5.81953			5.83768	6.24583		6.1013					6.29057	6.09421	5.79626	5.9665			5.97186		6.05556	5.91779
hsa-let-7b-5p	10.3653	8.88395	9.74857	9.86375	9.92068	9.53114	10.6251	9.93037	8.38306	7.82478	8.30284	8.37801	11.1433	9.32039	8.68191	11.0927	10.6062	9.9409	8.61183	9.28164	9.00174	10.8413	8.76549	11.243	9.67352	9.15714	8.26742	8.83354	10.8954	11.4192	10.6089	10.5831	9.10704	8.76035	8.21802	9.25555	8.36373	10.9584	9.50194	7.96033	9.5309	9.21286	8.34578	9.3518	8.90318	8.40048	8.21603	9.71969	10.0217
hsa-let-7c-3p										6.49286
hsa-let-7c-5p	8.846	7.15349	7.51769	7.83458	8.22507	8.04329	8.71638	8.19573	7.30597	6.95301	7.28923	6.88385	9.31367	7.99733	6.92466	9.32564	9.19614	8.44353	6.85575	7.44887	8.42807	9.36579	7.56832	9.83192	8.77949	7.47869	6.85124	7.64071	9.44474	9.86195	8.6754	8.73965	7.0704	6.64101	7.03201	7.09197	6.74244	8.59147	8.32431	6.53795	8.14598	7.73709	6.94117	7.99342	6.94447	7.12571	6.81701	8.18354	8.3249
hsa-let-7d-3p	7.34549	8.44221	8.20417	8.00433	7.50458	8.15403	8.09725	7.46096	8.46038	8.81816	8.87898	8.04048	7.64308	8.16896	8.19901	7.38134	7.91996	7.52345	7.98325	7.95006	8.15114	7.75055	7.98418	7.97548	8.38477	8.06559	8.541	8.2671	8.30112	7.99899	7.79922	7.05821	7.81925	7.96732	7.62933	8.34683	7.58148	7.29518	8.17595	7.94205	7.92761	8.01466	8.08232	8.30132	8.09562	8.58335	7.93109	7.97892	8.21639
hsa-let-7d-5p	8.34181	7.37553	7.02921	7.75462	7.88043	8.17073	8.00176	7.87431	7.85997	7.37046	7.37211	7.28526	8.78618	7.33445	7.18546	8.71613	8.28146	7.97565	6.75619	7.42535	7.93931	8.74812	7.05626	8.93734	8.14571	7.58772	6.75365	7.44811	8.93121	9.26048	8.20866	8.4826	7.26874	7.46202	7.31459	7.24528	6.91727	7.97217	7.73421	6.92715	7.77094	7.25114	7.02816	7.41949	6.94605	7.04017	7.04173	7.62678	7.92603
hsa-let-7e-3p
hsa-let-7e-5p	10.0844	9.52262	9.55248	10.0093	9.77341	9.90908	10.3838	9.75155	10.3792	9.58289	9.60005	10.0179	9.77953	9.88347	9.88079	10.2301	10.1131	9.49162	9.80831	9.94297	10.1929	9.84362	9.42843	10.2833	9.79556	9.79889	11.3447	9.90051	10.0277	10.2815	10.0102	9.97891	9.92527	9.76741	9.70072	9.61081	9.93461	9.37641	9.98384	10.0238	9.85765	9.82862	10.0453	9.51823	10.2258	10.3547	9.94857	9.40243	10.0802
hsa-let-7f-1-3p		5.78249		5.91615			5.86831		6.01488						5.76975	5.91076			5.83162		5.86267	5.85436					6.16073		5.94472				5.92169	6.04507	5.99098	5.98759	5.99842			5.90704	5.78943	5.80159		5.79059	6.08306	6.11959			5.76497
hsa-let-7f-2-3p
hsa-let-7f-5p	7.03848	5.96304	5.87437	6.56158	7.04669	6.92249	6.618	6.86654	6.68654	6.68275	5.95545	6.06848	7.34426	6.19452	6.12617	7.54342	7.05219	6.81525		6.38393	6.60547	7.18508	6.33749	7.57655	6.707	6.82983		6.07773	7.61604	7.53351	6.62144	7.12922	5.97564	6.03104	6.35805	5.97866	6.0396	6.86325	6.30992		6.59106	6.03492	6.06862	6.13886	5.8304	6.04945	5.93285	6.45817	6.50832
hsa-let-7g-3p						5.77555				5.78135	6.09498	5.8329			5.8435				5.87145						5.79706								5.93428			6.0123						6.00584		5.84194	5.82345
hsa-let-7g-5p	8.79342	8.20914	7.06646	8.53193	8.68024	8.54782	8.56084	8.46717	8.04161	7.92165	7.71454	7.24063	9.07232	7.69277	7.54857	9.59323	8.97109	8.53242	6.75509	8.0595	8.34746	9.11454	7.49927	9.66972	8.50912	8.95301	7.28476	7.48911	9.75986	9.87063	8.38154	9.15003	7.72298	8.22184	8.37851	8.14648	7.80641	8.28126	7.94907	7.49936	8.70205	7.41132	7.42331	8.48694	7.64762	7.85671	7.06341	8.22253	8.45086
hsa-let-7i-3p
hsa-let-7i-5p	8.08894	7.64436	7.20631	7.56082	7.74904	7.6662	8.21711	8.3726	6.91824	6.73999	6.32901	6.77941	7.90129	7.56745	7.33088	8.49321	8.31858	8.25245	6.47413	7.66381	7.65922	8.47685	6.97776	8.55931	7.5583	7.44831	6.80241	7.09065	8.55374	8.76548	7.59893	8.35029	6.88768	7.93985	7.75354	7.03453	6.99268	7.99503	7.68015	6.87403	8.04506	6.68858	7.16777	7.63286	6.97324	6.74118	6.60573	7.72924	7.96687
hsa-miR-1				6.40791		7.16602		5.86387															5.88647						6.56167			6.27687	5.79119								7.022
hsa-miR-100-3p
hsa-miR-100-5p	7.71708	5.94438		6.02665		6.22523		6.33463	6.05921					6.78077	6.57656	7.32597	7.64029	6.11394			6.49239	5.88532		7.81027	6.58986			5.84637	7.78959	7.52473		7.26187			6.07329						6.68835	5.93519		6.0402				6.03049	5.95896
hsa-miR-101-3p	8.33156	7.75502	6.23021	8.4355	7.64046	8.53202	7.61699	8.40554	6.42105	6.92678	7.37163	6.34888	9.16422	7.28212	6.60291	9.95543	9.81913	8.39328	6.20695	7.77798	7.85448	8.77272	7.15933	10.077	8.52711	8.33157	6.36622	7.11041	10.1984	10.3266	8.225	9.1359	7.47099	8.05555	7.52426	7.2553	6.91894	7.93001	7.10767	6.7491	8.74399	7.68159	6.70944	8.58859	6.99159	6.4797	6.59995	7.93382	8.39451
hsa-miR-101-5p
hsa-miR-103a-2-5p
hsa-miR-103a-3p	9.43551	8.48125	8.20091	8.64327	8.47647	8.67955	8.33212	8.69829	8.03073	7.9009	8.44275	8.18441	8.55599	8.37243	8.14341	8.5814	8.36517	9.39129	7.83396	8.74101	8.86246	9.27703	8.23127	8.56045	8.17656	8.50136	8.67907	8.59498	8.96196	8.79645	8.99083	9.07158	8.05968	8.49793	8.62347	8.06752	7.79334	8.66033	8.29775	7.80049	7.97775	7.67096	8.4721	8.66007	8.2026	8.4879	8.14589	8.08369	8.25383
hsa-miR-103b
hsa-miR-105-3p
hsa-miR-105-5p
hsa-miR-106a-3p
hsa-miR-106a-5p	8.60378	6.15213	5.79792	6.31146	7.27047	6.16777	6.20755	6.84824	6.40167	5.82518	5.79305	6.64739	6.58643	6.24997	6.34305	6.42996	6.4335	6.45157		6.28806	9.28633	6.59905		5.94391	5.99562	6.19621		5.98025	6.03922	6.40328	5.86586	6.81797		6.81964	7.1272	6.57804	6.11554	6.52058	5.94867	6.69419	6.36769		6.20134	6.94748	6.07236	6.52191	6.58628	5.8919	6.43551
hsa-miR-106b-3p	6.49503	5.94636	6.0983		6.50763	5.86749	6.5359	6.14105	6.44428	5.8508		6.02583	6.29947	5.82681	5.89196	6.03142	6.07524	6.33702	5.83432	5.98765	6.04598	6.38539	6.2951	6.20267	5.8852	6.12473		6.16824	6.15526	6.2886	6.17539	6.51697	5.81361	5.93291	6.30438	5.86577	5.89788	6.3368	6.28966	6.08401	5.94304	5.77541	6.20711	5.95355	5.83514	5.81063	6.00352	5.98651	6.19192
hsa-miR-106b-5p	7.95904	7.39511	7.32775	7.04534	8.17015	7.46861	7.63553	7.57203	7.11076	6.4612	6.52954	7.106	7.76146	7.06028	7.05262	7.31736	7.48858	7.50739	6.20377	7.51621	8.5331	7.99988	6.76885	7.82778	7.36421	7.65117	6.58199	7.1524	8.3156	8.56044	7.53816	8.34068	6.76336	7.90434	7.82627	7.28204	7.09508	7.8526	6.93987	7.79779	7.02299	6.35609	7.36107	7.42985	6.94536	7.52414	7.14308	7.02123	7.35555
hsa-miR-107	8.18945	7.39953	7.18361	7.59206	7.43246	7.5554	7.28716	7.4114	7.25252	7.21014	7.64765	7.25191	7.47111	7.4208	7.46858	7.42191	7.37429	7.9643	7.18449	7.77601	7.99492	7.89617	7.17982	6.52421	7.00418	6.41357	6.82012	6.50904	6.9797	7.02946	7.57515	7.50624	6.94751	7.51356	7.5222	7.6023	7.05944	7.85034	7.52414	7.33565	7.13034	7.12299	7.56746	7.66902	7.56459	7.79249	7.34025	7.41917	7.54676
hsa-miR-10a-3p		6.06104	6.10696	6.12052	6.52464	5.99901	6.77209	5.75612	6.0643	5.88585	6.95633	6.12101	6.65118	6.00372	6.0375	6.08144	5.86839		6.25038	5.96138	6.06416		5.74283	6.62039	5.99983	6.0622	6.53955	6.02966	6.03039	6.22779	5.85737	6.7871	6.28334	6.01924	6.11562	6.0356	5.91055		5.9362	6.22779	5.93357	6.12402	5.89932	5.93538	6.10608	7.02999	5.95618	6.04216	5.98447
hsa-miR-10a-5p	6.92904	6.20155	6.41257	7.3998	10.0615	7.70745	10.1806	7.59833		6.31404	8.00601		10.3743	7.40331		8.29469	7.39694	7.20571	5.98568	6.68392	6.89333	7.38498	7.74506	9.84351	7.63836	8.31003		6.36402	8.16612	9.73713	7.51516	11.0296	7.93032	6.41627	6.91783		5.98105	7.07136	6.32634		8.05762	7.16231		6.5318			5.8334	6.62204	6.57938
hsa-miR-10b-3p
hsa-miR-10b-5p		6.15444	6.31171	6.39646	9.10153	6.73439	7.68734	7.16044		5.88182	6.73804		7.73205	6.90852		8.35809	8.77262	7.24973	6.47618	6.68839		7.38439	6.20265	8.90123	7.79732	6.71082		6.24141	8.17403	9.56928	6.5892	8.91071	6.51107	6.26541	6.04777			7.21821	6.23834		7.93113	6.52592		6.39424				6.63502	6.78824
hsa-miR-1178-3p
hsa-miR-1179
hsa-miR-1180-3p	5.75781																	6.05902				5.75635	6.03284									5.89857						6.01446
hsa-miR-1181
hsa-miR-1182																		5.7595
hsa-miR-1183	5.97464	5.94374	6.64236	6.00973	6.15003	5.83487	6.21838	6.23674				6.00448	5.94933		5.86468	5.9004	6.13596	6.10484	5.87937	6.10303	5.89177	5.84295	6.51308	6.39768	5.88958	5.88155	6.09377	6.15047	5.89442	6.00084	6.06356	5.77345	6.03985	5.96357	6.20448	5.97641	6.0299	5.84113	6.06488	6.20092	6.12561	6.01909	6.38006	6.16457	6.37612	5.91538	6.06394	6.07413	6.22374
hsa-miR-1184	7.63317	9.07893	9.00618	8.79714	7.98394	9.07093	8.46098	8.21286	9.04625	9.36553	9.17411	9.03758	8.22134	9.3222	9.43669	8.30695	8.52396	8.04555	9.3912	8.71458	8.50729	8.80846	9.13542	8.23214	8.91311	8.82045	8.77409	9.42486	8.54651	8.49734	8.60694	8.08624	9.06782	8.71243	8.10338	8.92592	8.96645	8.15456	8.62022	9.17604	8.56242	9.26312	8.93286	9.25636	8.86219	9.25939	9.50162	8.78572	8.84081
hsa-miR-1185-1-3p									5.91076		5.91067								5.8597								6.45293						5.90612			5.78537				5.77762		5.92311
hsa-miR-1185-2-3p	5.93544	7.13067	6.35955	6.67261	5.90387	6.65532	6.73992	5.83007	7.94802	7.24736	7.69793	7.24915	6.1832	6.79122	6.86981	6.70767	6.51944		7.51269	6.60939	6.90656	6.39204	6.14371	6.48546	6.60306	6.7278	8.59355	6.5935	6.62027	6.36876	6.53699	6.04986	7.56775	6.85569	6.39061	7.30638	7.40278		7.2645	7.43937	6.34685	7.51741	6.7066	6.68103	7.23368	7.48826	7.0482	6.25837	6.56361
hsa-miR-1185-5p
hsa-miR-1193
hsa-miR-1197									6.65004											6.01274																	6.15974				6.32039			5.7665	5.9429
hsa-miR-1200
hsa-miR-1202
hsa-miR-1203
hsa-miR-1204			5.75653					5.78706			5.83624			6.14736				5.77917					5.80845			5.93851		6.31063						6.10487	6.07687		5.94543	5.8619
hsa-miR-1205																		5.90828					5.89764															5.8119
hsa-miR-1206
hsa-miR-1207-3p	6.2088		5.87635		6.16075			6.02195					6.2634	5.83191			6.06116	6.9263	5.90158			6.52551	6.91968	6.26319		6.23306			6.12602	6.17375	6.19387	6.28907			6.04531		5.78889	6.68119	6.16621		5.86466	5.83432					5.79044	5.84193
hsa-miR-1207-5p
hsa-miR-1208
hsa-miR-122-3p											6.0188																																				5.91093
hsa-miR-122-5p
hsa-miR-1224-3p
hsa-miR-1224-5p		5.79819									5.80577				5.86376				5.79577														5.8167			5.87229						5.80945		5.85351
hsa-miR-1225-3p
hsa-miR-1225-5p
hsa-miR-1226-3p	5.9349		5.7697		6.13583			5.8937					5.82681					5.79702					6.02755	5.81105		5.91256						5.90758						5.98579									5.97027	5.83172
hsa-miR-1226-5p
hsa-miR-1227-3p																		6.01728					5.85355															5.95824
hsa-miR-1228-3p																		6.01314	5.80216			5.86497	6.08961									5.78213				5.80219		5.73622
hsa-miR-1228-5p	5.76092				5.81164		6.00192		6.39753	6.5524	5.81912							5.84756					5.87127				5.99653	5.91193			5.79765								6.52401			5.84413				6.13006
hsa-miR-1229-3p																																						5.75201
hsa-miR-1231
hsa-miR-1233-3p
hsa-miR-1234-3p
hsa-miR-1236-3p	7.26074	8.04352	7.54272	7.70759	7.15598	7.61596	7.91007	7.10914	8.18251	7.74077	7.97492	7.95778	7.44088	7.87842	7.57119	7.70983	7.76197	7.55242	7.97052	7.62188	7.1572	7.53863	7.95095	7.62783	7.57685	7.92983	8.16764	7.68108	7.55672	7.72296	7.70475	7.2471	8.37073	8.22256	8.17776	8.14672	8.45709	7.17457	8.47627	8.1154	7.63013	8.2109	7.94096	7.90655	8.11185	7.22114	8.03332	7.57817	7.98103
hsa-miR-1237-3p													5.7815					6.4135				5.95579	6.32604									5.81139						6.29927
hsa-miR-1238-3p
hsa-miR-124-3p	11.3421	8.78133	6.65081	6.11498	6.35064	6.3154	7.0353	5.91703	6.6284	6.30108	6.63035	6.67944	6.31441	6.5619	6.30812	5.97499	6.68789	6.60007	6.33911	6.0731	5.90602	6.08789	6.50922	6.09682	6.00859	5.94608	6.5193	6.07077	6.03185	6.1683	6.13353	6.19551	6.9614	6.62884	6.003	6.71481	6.81062	6.01686	7.40723	9.00248	6.06431	7.1487	6.64328	5.92402	6.22442	6.79187	6.49456	6.4784	6.88033
hsa-miR-124-5p	7.73009	6.91218	7.18672	7.24757	7.35359	6.87788	7.29798	6.6885	8.36158	8.16242	7.0661	7.00131	6.9047	7.64616	8.11832	7.06366	6.73889	7.71685	6.83955	6.78197	7.20253	7.07174	7.94413	6.70413	6.6094	7.46711	7.66962	8.11409	7.15759	6.75099	7.06275	7.34313	6.8914	6.94673	7.77908	7.16712	7.54623	7.23795	7.37047	7.70122	6.43995	7.18733	7.06485	6.56055	6.54893	8.54273	7.38437	7.22668	7.16409
hsa-miR-1243
hsa-miR-1244	5.81761	5.80673	5.90557		5.85297							5.89052						5.85728					5.97462					5.94614						5.92556			5.75985			5.85657							6.15132
hsa-miR-1245a
hsa-miR-1245b-3p
hsa-miR-1245b-5p
hsa-miR-1246	11.949	12.4999	12.6853	13.471	13.1179	12.9763	13.3995	13.41	13.1116	12.4258	12.5954	13.013	12.5265	12.768	13.0089	12.6158	12.7095	11.9944	12.3417	13.1268	13.9254	12.5942	11.7847	12.0819	12.5824	12.2214	13.4043	12.1351	12.0598	11.9705	12.5011	11.7368	12.4277	12.8838	13.4311	12.9438	12.9265	12.0329	12.9574	13.5954	12.7962	12.5576	12.9225	12.7993	13.3755	14.8117	12.9224	12.7896	13.1353
hsa-miR-1247-3p
hsa-miR-1247-5p	6.65451	7.45823	7.57791	7.18131	6.73374	7.31295	7.85227	6.76613	8.10917	8.41948	7.90494	7.61347	7.49387	7.25708	7.0828	7.12347	7.58667	7.06909	7.80776	7.38605	6.74387	7.72506	7.11014	7.25949	7.53514	7.40545	8.02782	7.22773	7.20897	7.22099	7.63696	6.49867	7.73714	7.18672	7.04861	7.55751	7.62041	6.92605	8.42607	7.64667	7.56864	7.75932	7.95228	7.50003	8.07918	7.24849	7.25706	7.15837	7.34701
hsa-miR-1248	7.12376	8.24999	7.46193	8.04883	8.37899	7.71899	7.47615	8.21473	7.45182	7.64694	8.3978	7.45678	8.30001	7.27912	7.62151	8.10881	8.37055	7.85299	7.94858	8.34961	7.09214	8.04392	8.04834	8.50454	8.42882	8.4231	7.02394	8.26416	8.53153	8.37471	7.96285	8.15017	7.35378	7.79351	7.24834	7.58473	7.45086	7.44725	8.08557	7.98102	7.92905	7.15317	8.28962	8.42228	7.77125	7.20876	8.38928	8.23719	8.28541
hsa-miR-1249	6.21577		5.76896		6.01907			5.88349					5.9744				5.82693	6.71049				6.26655	6.52516	5.83012		5.82675		5.97866	5.79115	5.80933	5.92356	6.24337			6.02455			6.54483	6.01857
hsa-miR-1250-5p
hsa-miR-1251-3p
hsa-miR-1251-5p
hsa-miR-1252-5p	6.34373	6.29251	6.67552	6.49693	6.65318	6.3249	6.38115	6.51612	6.06083	6.18801	6.80548	6.33441	6.38338	6.51102	6.25806	6.4105	6.44857	6.38402	6.3589	6.27407	6.58883	6.07008	6.56371	6.53955	6.29693	6.22318	6.18146	7.2496	6.44547	6.31993	5.93724	6.0582	6.14582	6.57654	6.00123	5.93341	5.87989	5.96351	6.00246	6.12933	6.1795	6.21953	6.359	6.32831	6.41911	7.24891	6.52828	6.62896	6.57231
hsa-miR-1253			5.92329						5.82617	5.81753	5.79813										6.17119																									6.18765
hsa-miR-1254
hsa-miR-1255a	9.27693	9.61125	9.98964	9.64701	9.85664	9.77443	9.52206	9.88264	9.59163	10.0442	9.79669	9.71378	9.73138	9.46925	9.75199	9.24215	9.60026	9.34904	9.63925	9.78704	9.96359	8.87965	9.53641	10.0238	9.98108	9.74917	9.78941	10.4405	9.73083	9.90861	9.66714	9.7911	9.52473	9.57168	9.3934	9.48622	9.1576	9.27143	9.68591	9.54505	9.63392	9.5666	9.91224	9.66723	9.56653	9.79791	9.87807	9.7037	9.71769
hsa-miR-1255b-2-3p	7.23181	7.62819	7.52458	7.30332	7.8367	7.54677	7.19263	7.60403	7.52677	7.90515	8.06545	7.65618	7.43371	7.40307	7.67676	7.04338	7.28942	7.32447	7.26529	7.57993	7.7247	7.36771	7.74947	7.72096	7.93299	8.14582	7.50102	8.27617	7.60185	8.45633	7.62313	7.02921	7.41079	7.38709	6.89874	7.66971	7.38605	7.50342	7.16042	7.39289	7.72785	7.44147	7.84249	7.80338	7.62293	7.41582	8.00234	7.76911	7.4401
hsa-miR-1255b-5p											5.85174
hsa-miR-1256
hsa-miR-1257
hsa-miR-1258	5.93396	6.11554	6.02706	5.93226		5.98977	5.90828		6.03806	6.19816	6.30778	6.29571		6.06042	6.01928	5.80696	5.82548		6.20512	6.00077	6.20042	5.98754	5.80567	5.86512	6.06502	6.08112	6.44774	6.27953		5.80103	5.91285		6.20171	5.9888	5.80968	6.26494	5.99451		5.91738	6.2568	5.82652	6.19277	5.95283	6.05339	6.05402	5.87116	6.13829	5.90283	5.93152
hsa-miR-125a-3p		5.77138	5.85454		5.98034	5.80964	6.04718			5.86345		5.85069	5.76331			5.75397	5.84609							6.06486	5.80716	5.77935	5.92905	5.81577	5.78172	5.94133	5.83988	5.7916	5.88723		5.8348				5.82831			5.79923	5.88895		5.79339	5.99061	5.75993	5.7835	5.94677
hsa-miR-125a-5p	9.65236	8.4531	8.32802	9.09667	9.15451	9.3584	8.75202	9.57439	8.1429	8.21476	8.56294	8.15363	8.95416	9.11093	8.48265	10.1691	9.78618	8.88108	8.2435	8.63374	8.95681	9.48318	8.4588	10.4584	9.03652	8.11822	8.25505	7.94965	9.95497	9.97641	9.38367	9.79708	8.84737	8.32719	8.80667	7.55096	8.20826	9.09482	8.55785	8.15721	9.02792	8.7892	8.41796	9.04243	8.82687	8.59042	9.05995	8.84499	9.13971
hsa-miR-125b-1-3p	6.09412	6.84009	6.1684	6.43324	6.04632	6.35461	6.06971	5.94567	7.05716	7.22575	7.09404	6.71964	6.21043	6.55183	6.46934	6.36086	6.27097	5.9963	6.45902	6.34775	6.60239	6.24248	6.29778	6.273	6.38572	6.64349	6.65079	6.48633	6.36454	6.3538	6.03499	6.05938	6.67069	6.34748	6.46302	6.84239	6.47212	5.86562	6.64325	6.68171	6.20407	6.7011	6.18696	6.5243	6.44885	6.45525	6.45502	6.37981	6.039
hsa-miR-125b-2-3p	6.13459	7.23731	7.29131	7.01379	6.3286	6.83183	6.64675	6.48784	6.28572	6.74042	6.97506	6.52066	6.4166	6.8027	7.2075	6.22664	6.61147	6.68073	6.86687	6.89176	6.5169	6.32401	7.05189	6.29781	6.7384	6.27559	6.49255	6.64828	6.04439	6.50041	6.5721	6.5408	6.92055	7.25919	6.75335	7.42038	6.61864	6.96899	6.48675	6.92427	6.90963	6.9856	6.95508	7.04872	6.95465	6.51714	6.83986	7.21818	6.84778
hsa-miR-125b-5p	11.7523	9.45228	8.75802	9.62965	8.86463	9.83658	9.28566	10.6741	9.03723	7.3308	8.48793	7.29356	7.84598	10.8042	9.44242	11.9161	11.8807	9.93659	8.78015	9.19053	10.1938	9.58769	8.33785	12.5809	10.6664	7.97907	7.49215	9.15448	11.911	11.736	8.979	11.2007	9.24344	9.08596	8.79552	7.6195	7.75475	8.58975	9.57419	8.53316	10.2319	9.91194	8.6275	9.98382	7.52066	8.45937	7.7515	10.1297	9.99604
hsa-miR-126-3p	8.73824	7.71604	7.76669	7.67269	8.34353	8.36654	8.31717	9.65234	7.30639	7.65498	7.22259	6.43999	9.40014	8.91297	7.59977	8.74163	8.38342	8.47763	7.17237	8.5194	7.58087	9.87729	7.7534	8.4385	7.95887	8.3601	6.47664	7.53035	9.42603	8.82243	8.75818	9.34916	6.64471	8.12582	8.33571	7.26156	8.27786	9.4187	7.43285	6.71151	8.91536	6.20534	7.6808	8.18416	6.88691	7.0093	7.79772	8.02518	8.54381
hsa-miR-126-5p	6.5712	5.95277		5.93726	6.39424	6.31842	6.18161	7.19827	5.83338	5.98377			7.28588	6.40761	5.91329	7.06189	6.61537	6.62909		6.47613	6.01042	7.98771		6.61618	6.27232	6.4665			7.47954	7.08812	6.49723	7.09993		6.16243	6.35656		6.5623	7.29502	5.7939		6.80643		5.8619	6.30531			5.76488	6.09388	6.30069
hsa-miR-1260a	9.79667	9.3619	9.67307	9.92883	9.14705	9.52369	9.37208	8.66306	10.7709	9.00097	9.45549	9.32422	9.68401	8.90534	9.98458	10.4842	8.51783	8.71257	8.91519	9.79528	10.0528	10.9942	8.13701	9.40616	9.69484	9.51903	9.07082	9.63795	10.0972	10.1536	10.7812	10.9072	8.94295	9.52412	9.43272	8.90013	9.97225	9.86384	9.5114	9.35703	10.0101	8.55968	9.12304	9.5428	9.18752	9.22717	8.62748	9.1091	8.65689
hsa-miR-1260b	13.8524	12.8545	13.5005	13.3827	13.4501	13.0762	13.1475	13.0339	14.5564	12.1296	12.2742	12.9904	13.6487	12.824	14.4658	14.0012	13.1056	12.278	12.6391	13.6429	13.7056	14.098	11.7696	13.3362	13.3699	13.3362	12.3525	13.6297	14.0271	14.007	14.0344	14.4703	12.6324	13.4251	13.0894	12.5339	13.445	13.9055	13.196	12.9472	13.6308	12.1512	13.3653	13.1622	12.7819	12.6202	12.3597	12.6805	12.4203
hsa-miR-1261	5.78669	6.49981	6.47336	6.86318	6.17123	6.73138	6.48492	6.20858	6.6197	7.07643	6.81418	6.58223	6.05753	6.4785	6.79737	6.33441	6.20541	5.90293	6.56376	6.50436	6.05938	5.82755	6.18224	5.97784	6.35266	6.09112	5.9522	6.15548	5.77612	5.87973	5.95807	6.10967	6.26442	6.34143	6.06871	6.63485	6.03243	6.02697	6.38561	6.2534	6.44735	6.42342	6.48808	6.26674	6.23815	5.94229	6.36359	6.4985	6.38837
hsa-miR-1262							5.86987
hsa-miR-1263
hsa-miR-1264	8.69415	8.30446	8.26968	8.66058	8.56576	8.58033	8.35304	8.18602	9.39239	8.72455	8.60726	8.67089	8.53296	7.75811	8.71054	8.97331	7.88027	8.19888	8.13337	8.78507	9.09799	9.83435	7.80977	8.00877	8.73678	8.64552	7.75521	8.08801	8.90491	8.96183	8.90866	8.46254	8.00152	8.03778	8.09459	7.99815	8.84988	8.86354	8.31549	8.10614	8.98715	7.59519	8.15068	8.78056	8.59097	8.441	8.37137	8.22131	8.01519
hsa-miR-1265	6.0686	6.01612	5.93051	5.99148	6.22009	6.03105	6.37213	5.78312	7.0288	5.8391	6.17874	6.09193	5.96593		6.21787	6.02499		5.74449	5.9161	6.19598	5.96232	6.50159			6.02108		5.86074		5.77228	5.8145	5.98555	5.90756	5.80243	5.89347		5.95281	5.86963	5.80132	6.0556	5.76716	6.09656		5.92075	5.91842	5.88079			5.87876	6.173
hsa-miR-1266-5p
hsa-miR-1267
hsa-miR-1268a/hsa-miR-1268b
hsa-miR-1268b	6.17441	6.25856	6.55912	6.05462	6.4951	6.03144	6.51768	6.18243	6.6486	6.29808	6.14443	6.43952	6.15675	6.06442	6.2737	6.41174	6.39102	6.39781	6.58496	6.49793	5.98407	5.98384	6.20645	6.00059	6.02801		6.44125	6.18302		5.88523	6.0772		6.54637	6.41176	6.64896	6.6196	6.46218	6.16963	7.31922	6.88051	6.45489	6.65325	7.06905	6.48871	7.23738	6.55779	6.48448	6.19395	6.85907
hsa-miR-1269a
hsa-miR-1269b
hsa-miR-127-3p
hsa-miR-127-5p											5.83439																5.87869
hsa-miR-1270	5.99495	6.36558	6.23119	5.82448	6.15417	5.78479	5.91584	6.14329		5.92597			6.15408		5.83322	5.75543	5.80452	6.08436	5.76675	5.78696	6.05858	6.1332	6.35195	5.96554		6.21118	5.78784	6.35719	6.01623	5.96144	6.04534	6.39073		5.78804	6.06083	5.76751	5.98159	6.12319	5.89682	5.97947	5.92365	5.80844	5.88935	5.97774	5.82385	5.88378	5.96094	6.05871	6.023
hsa-miR-1271-3p
hsa-miR-1271-5p
hsa-miR-1272	5.93215	5.99787	6.19798	5.91865	6.04769	6.20377	6.09633	6.20816	5.94649	6.23283	6.09117	6.12713	6.04852	6.23722	6.07299	5.93004	6.13394		6.1696	6.07321	5.88414		6.20426		6.1843	6.14105	6.24506	6.57321	6.11854	6.14105	6.01472	5.78565	6.04533	5.85013		5.91693		5.76861	6.09975	5.97862	6.08194	6.1166	6.3075	5.91521	5.99934	5.99018	6.19357	6.1833	6.19168
hsa-miR-1273a	6.58561	7.12568	6.9305	7.51227	6.81075	7.33359	7.25124	7.1379	7.38317	7.062	7.62825	7.52218	7.14871	7.19044	7.36507	7.13167	7.45503	6.67067	7.75145	7.44109	7.32548	6.48487	7.13191	7.26619	7.53511	7.25728	7.94738	7.5404	7.44062	7.32108	7.09306	7.27424	7.62676	7.10272	6.47189	7.2802	7.25992	6.41331	7.2673	7.41065	7.23043	7.67775	7.51741	7.15326	7.65911	8.14571	7.65655	6.95554	7.17008
hsa-miR-1273c
hsa-miR-1273d
hsa-miR-1273e	7.8097	8.60906	8.12711	8.80836	7.88595	8.5782	8.01951	8.20179	9.01922	9.16174	9.4446	9.14058	7.87689	8.62435	8.83567	8.51944	8.14297	7.82821	8.87548	8.67226	8.22885	7.79899	8.243	7.741	8.54584	7.95452	8.89948	7.96876	7.66698	7.49294	8.0064	8.10386	8.95521	8.46717	8.46283	9.17921	9.3885	7.79379	8.61172	8.88133	8.45912	9.25501	8.34704	8.80064	9.34734	8.86528	9.21435	8.18476	8.16232
hsa-miR-1273f	6.98558	6.99338	7.02621	7.42036	6.797	7.23382	7.64399	6.89409	7.3783	7.19398	7.58037	7.81408	7.17796	7.4791	7.33464	7.38423	7.70173	6.90114	8.02917	7.34406	7.22315	6.56525	7.10099	7.41628	7.32821	7.31053	8.44831	7.53761	7.34597	7.48128	7.22652	7.46528	8.0287	7.53416	7.50457	7.58924	7.64152	6.53084	7.90181	7.84743	7.31896	7.97565	7.72267	7.09419	7.84676	8.56046	7.65691	6.89862	7.73635
hsa-miR-1273g-3p	11.4813	10.8388	11.7454	11.6066	11.4483	11.023	10.8257	11.5502	12.1146	11.4209	10.5838	11.9026	11.2813	11.3837	12.2673	11.3308	11.4129	10.9784	11.6076	11.9834	11.6755	11.404	11.5592	10.509	11.5799	11.1234	11.7884	10.4979	10.7101	10.2156	10.9743	11.2248	11.6485	11.4693	10.8444	11.898	11.9988	11.8165	11.1621	11.9618	11.617	11.3526	11.8719	10.8624	12.058	11.8447	11.7306	11.2633	10.7522
hsa-miR-1273g-5p
hsa-miR-1275	9.26784	11.5318	10.85	10.8241	9.27171	11.0688	10.826	9.7308	10.9463	11.0472	11.6296	11.6825	10.1242	11.2409	11.2224	10.5159	10.8528	9.29397	12.0476	10.8302	10.8349	9.83983	10.6388	10.7951	11.2535	10.7304	12.3487	10.9071	10.6825	10.7474	10.7188	9.37156	12.1367	11.5736	11.0617	11.8282	11.1702	9.24262	11.2911	11.9768	10.7163	12.2237	10.941	10.7879	11.4274	12.3773	10.9854	10.7594	10.8612
hsa-miR-1276		5.91767		5.77398						5.77669	6.22025	6.05445		5.94464	5.83339				6.151								6.49481						6.49485	6.14806		6.16722	6.01336			6.15033		6.43012		5.83798	6.11227		5.92884
hsa-miR-1277-3p
hsa-miR-1277-5p
hsa-miR-1278
hsa-miR-1279
hsa-miR-128-1-5p
hsa-miR-128-3p	7.75442
hsa-miR-1281	5.89674		5.78562		5.86497		5.85293	5.80038	5.80146			5.84036	5.77371	5.80498		5.87533	5.97823	6.37236	6.04694			5.94885	6.23079										6.00515		5.9618	5.9127	6.09223	5.92592	6.10996	5.89056		6.12369					5.85696		5.98095
hsa-miR-1282	5.97441				5.95428			5.7542					5.83809					6.53016				6.02631	6.3677					5.80491				6.23948			5.78524			6.37244
hsa-miR-1283
hsa-miR-1284	6.63363	7.5194	7.6978	7.45773	6.82688	7.17535	6.85778	7.01804	6.86363	7.12567	7.64017	7.03278	6.73522	7.55276	7.50894	6.73822	6.75116	7.15185	7.1804	7.15172	6.89745	7.00889	7.29632	6.91368	7.04579	7.38371	7.6226	7.37441	7.11025	7.14751	7.08223	7.19316	7.43	7.38187	7.6324	7.51975	7.59832	7.15336	6.79137	7.64305	7.26971	7.42492	7.42069	7.53789	7.60316	7.42243	7.47659	7.41261	6.99173
hsa-miR-1285-3p	7.4786	7.96936	7.62229	8.06654	7.58421	7.99509	8.09931	7.58947	8.87418	8.21224	8.48384	8.62036	7.89636	7.97711	8.42764	7.90916	8.28073	7.4887	8.70564	8.368	7.9415	7.58224	7.88224	8.07796	8.36205	8.09233	8.80825	8.61104	8.00907	8.23023	8.08613	7.94402	8.59545	8.26039	7.27128	8.30509	8.36856	7.34388	8.54286	8.43969	8.04855	8.60295	8.28772	7.91657	8.76508	8.7034	8.55783	7.69313	8.08348
hsa-miR-1285-5p	7.64147	7.71775	7.67081	7.74889	7.89033	7.89671	8.17478	8.02691	7.5655	8.05109	8.1496	8.16353	8.02908	7.7925	7.48293	8.04697	8.06573	7.65568	8.29664	7.91929	7.72712	7.11127	8.12306	8.33295	8.0457	8.30385	8.01159	8.21135	7.81763	7.36012	7.76085	7.73718	8.25465	7.96778	7.43762	7.85881	8.21351	7.60079	8.31587	8.04103	7.85534	8.48273	8.18009	7.84296	8.38609	7.91339	8.69377	8.00907	8.35467
hsa-miR-1286
hsa-miR-1287-5p									5.85497			5.82336						5.8466				5.75089	5.86044			5.91425															5.88007
hsa-miR-1288-3p
hsa-miR-1289
hsa-miR-129-1-3p	7.65549	6.05633	6.07619	6.15081	6.69444	6.08471		6.34125	6.78966	6.28348	6.07752	6.15416	6.04865	5.85119	6.55773	6.29932		5.7733	5.84885	6.09632	6.50616	6.94317	6.22677		5.92934	6.57217		6.23147	6.27509	6.16165	6.45112	7.14814	5.90867	6.14951	6.21755	6.22214	6.39161	7.09244	5.9873	6.19283	6.26464	6.01971	6.05876	6.2537	5.89471	6.17149	6.70178	6.13764	5.9191
hsa-miR-129-2-3p
hsa-miR-129-5p	6.59823																	5.76326					5.92408
hsa-miR-1290	6.93296	7.10005	6.98666	8.24326	7.49765	7.32523	7.96211	7.36457	9.08929	7.96058	7.59408	7.64364	7.1825	7.18981	7.85944	6.97538	6.81416	7.0801	6.79116	7.67577	9.00554	7.64276	7.00437	6.95277	7.11055	7.45182	9.42907	7.85676	7.20096	6.87763	7.44217	6.77106	6.75766	7.39516	8.31878	7.64087	7.73533	7.10273	8.01789	8.79679	7.01157	6.76316	7.08381	7.24185	7.88344	9.91327	7.31071	6.876	7.51968
hsa-miR-1291			5.7961	5.839									5.83465			6.09798	5.76892		5.76724	5.9972				6.12856	5.82642						5.97315				5.97954								5.87817	5.99519			5.76947		5.86018
hsa-miR-1292-5p
hsa-miR-1293	5.82901		5.80431		5.83187			5.75669										6.03234					5.95465	5.82683				5.90326										5.99669	5.80732
hsa-miR-1294		6.05712	5.93188	5.83708		5.85508				5.85774	6.18217	5.96732	5.8052	6.0175	5.90551		5.84644	5.96143	6.07973	5.84788		5.84375	6.14418		5.85841	5.94979	5.81286	5.93633		5.89611			6.13701	5.91018	5.76904	6.05706	5.77347	5.8231		5.86155	5.83147	6.03447		5.89722	5.90653		5.93985	5.82124
hsa-miR-1295a
hsa-miR-1295b-3p
hsa-miR-1295b-5p
hsa-miR-1296-5p
hsa-miR-1297	6.41407	6.09008	5.83735	6.43602	6.86823	6.63224	6.34224	6.79522	6.00495	6.45101	6.20597	6.23055	7.19092	6.12984		7.52655	7.30557	6.94025		6.23265	5.97165	7.31354	6.44345	7.67802	6.80858	6.87235	5.98734	6.07216	7.78926	7.47171	6.60194	7.22875	6.01933	5.96572	6.36198		5.90254	6.58524	6.20322		6.62699	6.16481	5.98208	6.59533	6.20464		6.16527	6.36655	6.55005
hsa-miR-1298-5p	6.83922	6.34824	6.48669	6.5569	6.63295	6.42505	6.65141	5.92585	7.72194		6.24879	5.93391			7.10817	6.41897		5.84739	5.99756	6.16972	6.434	6.4038			5.84622	5.79905	6.3091		6.77616	6.35231	6.46048	7.68906	6.23799	5.9954	8.0009	6.12278	6.9516		6.24968	6.08834	5.80441	5.82235	6.09341	5.93204	6.04376	6.75976		5.96799	6.09661
hsa-miR-1299	8.01239	7.72902	8.00456	7.63689	8.13909	7.81939	8.50234	8.11243	7.14801	7.64765	8.39487	8.1168	8.181	7.69631	7.78058	8.03259	7.85403	7.75838	7.89413	7.88427	7.66368	7.72422	7.98486	8.47025	7.86553	7.97823	7.91843	8.19726	7.72493	8.29152	8.00855	7.91355	7.92354	7.74143	7.66786	7.69322	7.89957	7.69466	7.75663	7.87888	7.89923	7.94128	7.98626	7.79785	8.11019	7.464	8.22655	8.0644	8.41918
hsa-miR-1301-3p	6.27267				5.74557																5.85677	5.76439	5.86842					5.79557	5.78367			5.84111			5.78512			5.78971
hsa-miR-1302
hsa-miR-1303																											6.09983								5.91405											6.12631
hsa-miR-1304-3p											5.96018																										5.89373					5.87055			5.85161	5.81332
hsa-miR-1304-5p	7.854	8.11567	7.81718	8.22885	7.80205	8.14771	8.44869	7.84981	8.27951	8.20959	8.56033	8.26014	8.08137	7.99058	8.18	8.0026	8.16232	7.82043	8.30205	8.191	8.24865	7.65047	7.95778	8.25588	8.20626	8.20495	8.94335	8.65212	8.2076	8.24837	8.07279	8.33123	8.27135	8.27093	7.85891	7.98338	8.49173	7.44829	8.40029	8.37051	7.92672	8.46138	8.20488	7.98827	8.49659	9.07391	8.36448	7.66989	8.2309
hsa-miR-1305
hsa-miR-1306-3p
hsa-miR-1306-5p	5.77821	6.11759	5.90507	5.95899		6.00261	5.78057		5.76931	5.81652	6.03018	6.08395		6.17378	6.0188	6.03044	6.10391	5.73505	6.56	5.89056		5.76316	6.00971	5.94215	5.76931	6.26655	5.98532	5.99514	6.01444	6.28752	6.09319	5.81975	6.43256	6.10128	6.31268	6.16018	6.61412		6.02859	6.17401	5.91597	6.47723	5.90904	5.99101	5.96946		6.06529		5.80388
hsa-miR-1307-3p
hsa-miR-1307-5p			5.91208						5.99514					6.45469													5.97835													5.94122					5.88763
hsa-miR-130a-3p	7.41274	7.0125	6.29996	8.09462	6.51945	7.05137	6.578	8.0053	5.85823	5.98755		6.17295	6.89098	7.35251	6.36159	8.97543	8.7949	7.667	5.88084	6.75225	6.95491	7.11065	6.58092	8.95365	8.03152	6.74947	6.09869	6.17096	8.61235	8.75036	6.1545	7.89102	7.09059	6.50243	6.55116	7.32158	6.15104	6.97897	6.53993	6.85349	7.40231	7.10478	6.08514	7.02742	6.99642	6.56945	6.3944	7.09617	6.87204
hsa-miR-130a-5p																		5.84244					5.75536
hsa-miR-130b-3p	6.01625	5.97696	5.8619	5.84149	5.85338	5.85077	5.95401	5.91831	6.09545	5.8687	5.8687	6.12123	5.90674	5.99101	6.12391		5.96264	6.02144	6.06557	6.02269	5.9319	6.07719	6.10301	5.88715	5.91482	6.051	6.53394	5.84219	5.91746	5.88198	6.05473	5.98758	6.03928	6.00332	6.02948	5.93625	5.8626	6.13765	6.04	6.14955	5.84193	6.08977	5.8699	5.95069	5.85885	6.07874	6.0372	5.81107	5.85479
hsa-miR-130b-5p	5.94334		5.9053		6.37958	5.88672	5.95193	6.27571	5.8073	6.13375			5.90663			5.75806				5.7676	5.98377		5.90492	6.09252	5.94056	5.89605						5.86326			5.87917	5.80038	5.78559	5.79215	5.88082				5.96752				5.94835	6.05212	6.01105
hsa-miR-132-3p
hsa-miR-132-5p	5.90219
hsa-miR-1321	7.40798	7.3413	7.96106	7.6136	7.74409	7.67545	8.09337	7.7079	7.45576	7.74337	7.20309	7.93275	7.6779	7.63351	7.56497	7.63733	7.55719	7.40117	7.80071	7.73824	7.46963	7.06891	7.82571	7.97291	7.6575	7.6848	8.03115	7.82009	7.18932	7.06782	7.53328	7.24486	7.83715	7.45014	7.55217	7.61846	7.51119	7.539	7.86282	7.79224	7.74734	8.12824	8.11212	7.52998	8.00934	7.8964	7.9668	7.93494	8.13368
hsa-miR-1322																		5.87341					5.74126
hsa-miR-1323
hsa-miR-1324
hsa-miR-133a-3p						5.98828																																			5.90658
hsa-miR-133a-5p
hsa-miR-133b			6.48579	6.22084		6.73451		6.03673				5.77602		7.06111	5.78871		5.78515	6.77941	5.85614	6.00272		6.16462	6.17109						6.07316		5.843	6.21398	6.12245	5.8304	6.06648		5.79446	6.14432	5.85976		6.84673		5.84131	5.84399	5.89478			6.16375
hsa-miR-134-3p
hsa-miR-134-3p	7.45166	7.93273	7.70309	7.83417	7.24367	7.88969	7.40151	7.42772	8.12651	7.72066	8.18299	7.91351	7.43174	7.49371	8.09104	7.6782	7.57498	7.10431	7.66395	8.06613	8.00308	7.87442	7.30148	7.25672	8.34724	8.15177	7.62239	7.72156	7.71742	7.74589	7.65446	7.49612	7.79894	7.82456	6.83795	8.0062	7.88614	7.66131	7.65673	7.63995	7.7943	7.79782	7.96563	7.74435	8.24969	7.62808	7.94688	7.70392	7.28254
hsa-miR-134-5p
hsa-miR-1343-3p
hsa-miR-135a-3p														5.94311																																5.79218
hsa-miR-135a-5p	6.92936	5.96173			5.76199		5.968	5.77098					6.01575				6.5548	6.04589			6.37236	6.17962	6.20984	6.84685					6.18435	6.10541	5.97035	5.92842			6.11147			6.05156	5.87667
hsa-miR-135b-3p
hsa-miR-135b-5p	6.56002	6.50007						5.80183													6.66551	5.95684									5.95156				6.21754					6.03287
hsa-miR-136-3p
hsa-miR-136-5p	7.18262	6.01092	6.14342	6.09439	6.12172	6.34671	6.03647	6.40106				5.76799	5.89693	6.56056		7.35999	7.32645	7.02162		6.13136	5.77128	6.52714	6.16273	7.35962	6.90055	6.44763	5.78892	6.32325	7.41178	7.39024	6.1497	6.22234	5.84662	5.8909	6.16001			6.25874	6.12883	5.84694	6.51837	5.86099	6.09665	6.17281	6.0364		5.9485	6.28951	6.05127
hsa-miR-137
hsa-miR-138-1-3p									5.94539	5.76487
hsa-miR-138-2-3p	7.63164	6.58422	6.61988	6.9669	7.11992	6.95735	6.63433	6.46949	8.19962	6.64239	6.4361	6.67069	7.10544	6.28632	6.87615	7.62424	6.68626	6.82278	6.44717	7.18008	7.25741	8.63692	6.15407	6.69134	7.33039	6.87017	5.919	6.53532	7.40124	7.83007	7.77414	7.35008	6.46317	6.22658	6.48804		7.02362	7.63756	6.94294	6.16999	7.25479	6.1062	6.70425	7.13301	6.59511	6.18762	6.03584	6.58943	6.35064
hsa-miR-138-5p	8.01025				5.91193		5.82008	5.90343					5.77369																											5.76728
hsa-miR-139-3p
hsa-miR-139-5p	7.30071
hsa-miR-140-3p	7.25695	7.18602	5.89719	6.04073	6.07351	6.30279	6.14663	6.72045		5.79211			6.42811	6.55626	5.81578	6.86598	7.05196	5.92615	5.77762	5.95899		7.03071		7.51528	6.37496	6.54835		6.27242	7.44609	7.21728	6.51745	7.35702	5.86827	6.81332	5.84188		5.86119	6.62265		6.18427	6.53413	5.87753	5.77526	6.08392		5.95606		6.18513	6.23832
hsa-miR-140-5p	6.72243	6.42146				5.81958	5.77196	6.18889					6.16907	5.83957		6.52794	6.59917	5.97581				6.82321		6.32005	5.78327				6.27244	5.93704		5.78816		6.00416				5.91851			6.0313							5.783	5.80093
hsa-miR-141-3p	9.55756	8.89887	8.98683	9.4219	9.769	9.00672	9.64357	8.93356	9.33663	8.4415	8.75444	8.70066	10.5896	6.59584	8.87552	9.87353	8.93353	9.51516	7.96734	9.51049	10.4499	10.408	8.36669	9.53953	9.94797	9.60419	7.50716	7.50001	10.2139	10.1855	10.0006	11.0458	7.04939	7.7641	9.58069	8.74871	8.63184	10.011	8.90943	8.43542	9.68123	6.52072	9.0531	9.11294	8.46844	9.44458	8.707	8.50543	9.16419
hsa-miR-141-5p	7.95073		5.85475											6.08993				5.78432										6.14227	5.91981	5.78525					6.30511					6.06456			5.76395	8.50945				6.24462	5.92022
hsa-miR-142-3p	7.68275	9.25117	7.3705	8.04633	9.08709	7.02325	8.17237	9.07635	7.02312	8.85879	7.57834	6.77174	8.39391	7.28534	7.57601	8.66971	7.13681	8.10891	6.34937	8.26865	8.21206	9.03319	7.04775	6.75444	7.68221	9.51873	6.16833	6.75258	9.11183	7.07318	7.4364	10.0053	6.83172	9.26169	8.58627	8.73686	9.56409	8.18708	8.1065	7.60131	8.17945	5.95467	6.86052	8.43943	6.76654	7.29062	6.86259	8.88932	8.2141
hsa-miR-142-5p		6.57724		5.94563	6.35922		5.8369	6.77204		6.095	5.84558		5.96781	5.77907		6.00281				5.94626	6.34773	6.29846				6.72194			6.3988			7.35959		6.59384	6.11062	6.22506	6.59234	5.7988			5.96187			6.10581				6.33608	6.04663
hsa-miR-143-3p	7.99166	9.34507	8.30718	11.3948	8.43974	12.4248	8.67658	10.8275	7.23981	9.16336	7.44444	7.21683	8.7073	10.165	7.96681	10.707	10.5194	8.42879	7.54658	9.16577	7.34249	10.1802	8.99038	10.5879	9.91373	9.67511	7.30484	7.66771	11.5155	10.3524	8.49792	11.0057	10.3987	9.63224	8.30809	7.67091	7.99161	9.12182	8.87994	7.25223	12.3532	8.40687	8.02972	9.2834	7.44205	7.84411	7.78463	8.91514	8.47564
hsa-miR-143-5p						6.44976																5.85718							6.1729			5.80125									6.23913
hsa-miR-144-3p	5.87183			5.98915		6.15199							7.43354	8.94116	6.49498	6.3666				5.92654		7.03724		6.36353	6.55305	6.89488			6.82652	6.57783		6.3298		5.81734	6.21973		5.86752	5.86007		7.74991	6.26192		6.66878			6.45109
hsa-miR-144-5p
hsa-miR-145-3p		5.98285		6.12595		6.52535	5.87781	5.75261				5.85614		5.81532		6.27996	6.17086							6.05629	5.92022	6.02804			6.52437	6.18789		5.88682	6.00731	5.87523			5.92359				6.56268			5.77097
hsa-miR-145-5p	6.70249	7.33651	6.6791	9.28498	7.07912	10.0305	6.89888	8.89384	6.06171	7.65301	6.20997	5.90572	7.17582	8.35022	6.3102	9.01551	8.63364	7.18562	6.30077	7.10418	6.00027	8.40037	7.68146	9.09909	8.17464	8.22148	5.88761	6.60589	9.87096	8.81319	7.08862	9.23591	8.44839	7.25441	6.53042	6.10661	6.37507	7.50647	7.28478	5.8424	10.0661	6.97344	6.30394	7.58624		6.2425	6.36042	7.28836	6.99963
hsa-miR-1468-5p
hsa-miR-1469	9.53215	9.79174	9.83808	10.1857	9.28935	9.47877	10.1174	8.63902	10.1118	10.2126	10.0683	9.74586	9.0891	10.0838	9.86809	9.61731	9.34132	9.49791	10.2268	9.46382	10.1474	9.75677	9.54403	9.29916	9.42523	9.35342	11.346	10.102	9.53226	8.94876	9.92123	9.56261	9.95934	10.404	9.95833	10.0237	10.2802	9.15537	10.1937	10.2186	9.33501	10.0149	9.94681	9.62477	9.72787	11.2099	9.637	9.78312	9.82083
hsa-miR-146a-3p
hsa-miR-146a-5p	6.52754	6.78784			5.83808		5.94276	6.12444		6.22933			6.01652			5.94753		6.15703			6.1946	6.16542				7.22612			6.23467			6.91041		6.30253		6.51588	6.29621							5.9107				6.13188	6.05411
hsa-miR-146b-3p
hsa-miR-146b-5p	6.98842	7.4443	6.27772	6.44837	6.74109		6.63107	7.14038	6.36099	6.48004	5.84981		6.94755	6.00952	6.49467	6.99188	7.02795	6.89145		6.4936	6.7663	7.03092	6.07995	6.89024	6.57736	7.61308		6.32535	7.3367	7.25858	6.34017	7.62248		6.97364	6.73419	6.79954	6.98553	6.67151	6.58322	6.30229	6.59692		6.1205	6.87304		6.05437	5.9743	6.90921	6.65349
hsa-miR-1470		5.94596	5.92177	6.10117			6.0858		6.0961	5.85691	5.78856	5.89522		5.88893	5.90401	5.89289			6.36925	5.79857	5.82009						6.28832		5.86533		5.91911		6.158	6.04047		6.1513	6.02642		5.88211	6.18554	5.80687	6.14816	5.84364	6.00705	6.08731	6.46164	5.76719	5.8289	6.13787
hsa-miR-1471																		5.97225					5.93158															5.9333
hsa-miR-147a	6.02097		5.77158		6.07144		5.79132	5.89224					5.95997				5.84506	6.44674				6.12455	6.41236	5.90348		5.98319		5.96655		5.8348	5.94592	6.07047						6.25418										5.75503
hsa-miR-147b	7.53045	7.4743	7.39028	7.38844	7.76753	7.81138	8.90268	7.15185	8.32746	8.38871	8.16011	8.42505	7.71345	7.76146	7.48453	7.76726	7.92868	7.52804	7.98416	7.70354	6.87544	7.63078	8.0117	7.74378	7.90844	7.73298	8.17056	7.11263	7.45823	6.32862	7.40065	6.55919	7.96421	7.29198	7.25215	7.98088	8.20871	7.59528	8.84334	8.22326	7.615	8.45674	8.20348	7.43279	8.44482	7.71205	7.93838	8.04235	8.73229
hsa-miR-148a-3p	6.59003	5.89684		7.31351	6.87904	6.71537	6.38397	6.5283	5.94139	6.61208			6.945	5.86431	6.00176	7.53209	6.36351	6.3744			7.12216	6.43848	6.24262	6.38703	7.24819	6.631			6.74903	7.64085		8.25894		5.97334	6.35319		6.14301	6.11218			6.5677			6.2299	6.03918			6.10689	6.31372
hsa-miR-148a-5p
hsa-miR-148b-3p	6.28903			5.91866	6.29219	6.04248	5.82073	6.29866					6.47076			6.16347	6.12182	6.6662		5.80948	5.94082	6.54729	6.14199	5.99913	6.08261	5.96882		5.89619	6.58573	6.45207	5.94124	6.77096		5.9447	6.212			6.40428			5.88913			5.78886				5.76517	5.82877
hsa-miR-148b-5p
hsa-miR-149-3p	8.21753	9.49575	9.34048	9.23458	8.1682	8.87277	9.02859	7.88334	9.18916	9.5957	9.4603	9.33682	8.65689	9.36704	9.27477	8.32735	8.93526	8.5925	9.65518	8.80498	8.922	8.43406	8.62046	8.64049	8.90328	8.71008	9.91337	9.33579	8.70338	8.89306	8.66154	7.90788	9.48885	9.5423	9.53721	9.38369	8.96162	8.31155	9.46353	9.48832	8.8656	9.3855	9.2057	9.19273	9.17009	10.277	9.04718	9.07229	9.02244
hsa-miR-149-5p	6.18137																	5.8658		5.80358		6.7226							6.17428		6.09467	5.73695						6.17297								5.78293
hsa-miR-150-3p
hsa-miR-150-5p	9.4197	10.4054	10.5662	10.106	9.68032	10.3989	9.68202	9.61993	10.2383	10.6774	10.3087	10.1105	9.98965	10.5054	10.2707	10.2618	10.3541	10.0149	10.404	10.1608	10.1774	10.1223	10.3559	10.3448	10.3352	11.0323	9.60671	10.906	10.6073	10.562	10.6297	9.93743	10.1848	10.2132	9.74254	10.2868	10.7173	9.67427	10.3607	9.98029	10.0853	10.1954	10.0901	10.4337	9.95889	9.58215	10.1671	10.3008	9.66804
hsa-miR-151a-3p	6.74108	6.02729		5.92387	5.96492		5.79566	6.11903	5.82626				6.23163		5.78427	6.46444	6.39406	6.18467			6.17209	6.10932		6.67362	5.94193	5.81388			6.67319	6.55546	5.76115	6.27354		5.84867	6.21543			5.92155			5.7832					5.90021			5.80808
hsa-miR-151a-5p	7.29552	6.39779		6.27309	6.24222	6.17982	6.12635	6.58269	5.95791			5.87273	6.50834	6.12687	6.16121	6.93117	6.89223	6.48554		6.13617	6.17003	6.27994		7.14675	6.44521	6.20899		6.06031	7.14904	7.14932	5.91082	6.77454		6.31887	6.14324	5.92041		6.0436		6.11291	6.20472		5.94136	5.93867		6.09646	5.92082	5.93535	6.13399
hsa-miR-151a-5p/hsa-miR-151b	7.59581	6.34201		6.33679	6.42402	6.27152	6.27856	6.73938	6.31109			6.08862	6.57242	6.20324	6.38184	7.27734	6.99621	6.21838		6.38411	6.43348	6.43556		7.46102	6.69899	6.35657		6.08351	7.25741	7.33665	6.14075	6.95691	5.86566	6.42803	6.13339	6.10022	5.85322	6.15239	5.93406	6.28192	6.3649	5.77223	6.13808	5.98526		6.39192	5.94893	6.05396	6.27996
hsa-miR-152-3p				5.80121										6.02222		5.97758		6.03021				5.75561							6.26626	6.2666		6.1571									5.91034
hsa-miR-152-5p
hsa-miR-153-3p	5.84626
hsa-miR-1537-3p
hsa-miR-1538
hsa-miR-1539
hsa-miR-154-3p		6.18225		5.9079		5.97844			5.96178	6.17615	6.71708	6.16879		5.91341	6.04642				6.21838	5.90177					6.09138		5.95935						6.20635	5.93549		6.32543	5.94294			5.91347	5.79789	6.33957	5.76785	6.05036	6.08488	6.06695	5.93227	5.89031
hsa-miR-154-5p
hsa-miR-155-3p
hsa-miR-155-5p	6.70979	7.87359	7.12062	7.49946	6.98313	7.54956	7.07956	7.05952	7.9116	8.01637	8.87399	8.16692	6.89244	7.65038	7.5595	7.2781	7.19278	6.98756	7.92024	7.37134	6.75976	7.00991	7.25024	6.58946	7.38291	7.17921	7.46241	7.07702	6.73673	6.69183	6.83343	7.11334	7.68152	7.48669	7.25171	8.09832	8.04941	6.82791	7.92333	7.4506	7.14824	8.14245	7.14219	7.57259	8.04224	6.99425	7.99656	7.51326	7.04581
hsa-miR-1587	9.53133	11.2511	11.1367	10.9014	10.3925	11.3673	10.9946	10.4663	10.8091	11.4664	11.3011	11.5003	10.9272	11.2343	11.5066	10.3894	11.0765	10.6825	11.386	11.1794	10.7392	9.73412	11.1267	10.8217	11.088	10.7632	11.4416	10.632	10.119	10.3137	10.6305	9.62461	11.5786	11.4527	11.1687	11.7007	10.5591	10.5116	11.2186	11.4741	11.491	11.6919	11.5887	11.2133	11.079	10.6801	10.9132	11.2651	11.1802
hsa-miR-15a-3p											5.78627																								5.81034								5.81946				5.88972
hsa-miR-15a-5p	8.81591	7.46505	7.83021	8.22196	9.2879	8.33368	8.56061	8.63753	6.83718	7.10301	7.15091	7.45199	9.86001	8.13769	7.36732	8.34371	7.47383	8.17886	6.78941	8.01448	8.38553	9.21454	8.00535	8.9033	7.54224	8.60029	6.61365	7.14686	8.80092	9.53045	8.50703	9.47345	7.83724	7.44235	8.86806	7.06432	7.48669	8.99581	7.13307	7.2364	8.37103	6.86408	7.3047	7.97944	7.04877	8.29951	7.29729	7.62529	7.98938
hsa-miR-15b-3p
hsa-miR-15b-5p	7.45686	6.66124	6.92306	6.72623	7.69259	7.35269	7.29573	7.51294	7.12168	6.33589	6.32687	6.72957	8.01613	7.1447	7.24813	7.05704	6.70893	7.48898	6.0702	7.33046	7.74409	7.54168	7.227	7.92925	6.65814	7.79136	6.28326	7.06769	8.13354	7.37182	6.96084	7.93306	6.31811	7.32015	7.8571	7.36214	6.79078	7.789	6.39372	6.99467	6.88621	5.95476	6.6893	7.10185	6.81843	7.22875	6.74564	6.95186	7.31278
hsa-miR-16-1-3p
hsa-miR-16-2-3p
hsa-miR-16-5p	9.85829	8.43371	8.5623	8.98674	10.249	9.3137	9.48488	9.64516	8.50451	8.32788	8.0314	8.57574	10.606	9.92604	8.62015	9.4407	8.54584	8.92392	7.91829	8.99442	9.21699	9.68509	9.16575	10.2344	8.5497	9.77698	7.57385	8.3432	10.0363	10.1461	9.24393	10.7252	8.9207	8.8469	9.9635	8.67765	8.74396	9.50038	8.04069	8.76967	9.33596	7.93662	8.26743	9.24469	8.39758	9.1769	8.66742	8.64042	9.4694
hsa-miR-17-3p	6.30798																				7.01958								5.76975
hsa-miR-17-5p	9.16198	6.18957	5.76769	6.4441	7.53648	6.13922	6.36488	7.00812	6.88706	6.07434		6.98862	6.73818	6.52751	6.58551	6.68059	6.63114	6.62921		6.4387	9.90712	6.87166	5.76009	7.05496	6.12423	7.38096	5.87341	7.19481	7.06663	7.26694	6.34859	7.38453		7.33365	7.34217	6.92906	6.40378	6.65905	6.20077	6.73495	6.5833		6.41498	6.85653	6.15653	6.67102	6.8642	6.07949	6.54876
hsa-miR-181a-2-3p	6.89631	8.45506	7.04716	7.35442	7.15515	7.79295	7.0046	7.08499	9.07269	9.58378	9.19752	7.84535	7.19288	7.86883	7.85867	7.08241	7.07444	6.91838	7.50457	7.56443	6.59433	7.15097	7.80867	7.35558	8.13995	7.94535	7.20385	8.23875	7.00434	7.65724	7.23963	6.79516	7.39506	7.26164	6.94063	8.01142	7.06326	6.80396	7.68481	7.559	7.40734	7.43972	7.22627	8.18595	7.56006	6.88623	7.67688	8.03687	6.89989
hsa-miR-181a-3p
hsa-miR-181a-5p	8.98697	6.55783	6.49486	6.48977	7.62983	7.84419	6.71795	7.90938	6.56248	6.21119	7.02678	6.56922	8.15301	6.9606	7.20837	7.03008	6.90617	8.01546	6.43614	6.71858	7.67623	8.7432		7.55052	6.45568	6.8196	6.44232	6.38504	7.83362	7.12703	7.58993	8.21418	5.80712	6.84052	8.11738	6.70417	6.60755	8.22986	6.48425	6.28778	6.81037		6.52503	7.83734	7.3134	6.43082	7.13419	6.79897	6.61459
hsa-miR-181b-3p
hsa-miR-181b-5p	7.56483				6.24444	6.04638		6.08988					6.15245		5.78466	5.81115					6.16473	6.14315		6.13257					6.15	6.00848	5.80665	6.48091			6.19582			5.89804						5.84509
hsa-miR-181c-3p
hsa-miR-181c-5p
hsa-miR-181d-3p
hsa-miR-181d-5p	7.96135	6.10443	5.8984	5.91599	6.78708	6.59634	6.56746	6.62767	6.29287	5.84644	5.94045	6.26484	6.60851	6.02156	6.15461	6.37775	6.39777	6.36327	5.93929	6.08834	6.44859	6.66913		6.76664	6.01448	6.14652	6.468	6.27933	6.61153	6.76571	6.44499	6.83605	6.05377	6.24887	6.59421	6.33308	6.11248	6.47507	6.54718	6.05029	5.99411	5.9355	6.43127	6.41107	6.17509	6.15208	6.18509	6.0736	6.59761
hsa-miR-182-3p
hsa-miR-182-5p	6.71424		6.48272	6.20098	8.05762	6.23347	7.16796	6.3961	6.11515		6.13764	5.81344	6.81754		6.00192	6.29947	6.09849	6.29545		6.11368	6.4782	6.73078		7.18006	6.50429				7.11906	8.41714	6.9705	8.41207			6.09944		6.19938	6.61043					6.27571	5.93748		6.94255	5.98611	6.47461	5.77754
hsa-miR-1825																		5.83491					5.89466															5.75974
hsa-miR-1827	10.1566	10.1264	10.5164	10.5532	10.6305	10.5372	10.6894	10.7866	10.0872	10.1538	10.5514	10.5818	10.6511	10.3171	10.5119	10.3566	10.7485	10.2508	10.5111	10.6413	10.4924	9.83096	9.9928	9.62017	10.3636	8.90076	10.1308	9.51804	9.29691	9.48849	9.90827	10.1566	10.2344	10.2919	9.93699	10.4411	10.2694	10.1297	10.4697	10.3968	10.516	10.5726	10.6137	10.2442	10.7254	10.8026	10.6429	10.356	10.8242
hsa-miR-183-3p	7.29333	9.53639	9.27873	9.0531	8.12003	9.27471	8.61309	8.14712	9.26163	9.61215	9.60141	9.23964	8.41025	9.0627	9.33298	8.16233	8.66832	8.07077	9.02702	9.06545	8.99442	7.98606	8.6651	8.61266	9.22156	8.83577	9.61151	9.08315	8.94421	9.00505	8.54024	7.6764	9.2577	9.12154	8.73833	9.43328	8.94782	8.28909	8.99879	9.23686	8.90901	9.3064	9.12694	9.16908	9.18899	9.71287	8.7897	9.05615	8.51387
hsa-miR-183-5p	6.97997	5.81893	6.12052	5.9372	7.29215	6.11844	6.39192	6.12835	6.71314	6.05786	6.00908	6.00157	6.07164		6.28554	5.89278	5.94466	6.12731		6.0088	6.39317	6.50677		6.20913	6.24399	5.85685		5.77007	6.49573	7.36966	6.3524	7.44964			6.1698		6.05938	5.89941		6.03521	5.90747		6.29768	5.92356		6.52334	6.14691	5.97484
hsa-miR-184
hsa-miR-185-3p		6.54977	6.38061	6.13468	5.90283	6.36076	6.25346	5.82418	6.21946	6.60294	6.647	6.48936	6.31287	6.51015	6.27919	5.82358	6.40376	5.99388	6.65316	6.33469	5.9457		6.51181	6.33069	6.42566	6.45169	6.24931	6.68465	6.14393	6.51403	6.22628		6.53829	6.3708	6.33898	6.60236	5.97139	5.88346	6.54358	6.30135	6.4115	6.64294	6.57318	6.69906	6.44632	5.9188	6.22282	6.66395	6.43294
hsa-miR-185-5p	7.55807	6.09914	6.62827	6.39339	6.70878	6.5755	6.70173	6.69027	6.90255	6.59306	6.17491	6.43665	6.67301	6.79056	6.53885	6.53143	6.48007	6.70364	6.32911	6.66062	7.18427	6.79487	6.54629	6.73914	6.40342	6.64206	6.75888	6.95353	6.81564	6.40608	6.78554	6.57781	6.17243	6.53375	6.72663	6.23168	6.24946	6.88274	6.71354	6.65453	6.44995	6.19722	6.72278	5.97864	6.20611	7.12452	6.28067	6.55244	6.59636
hsa-miR-186-3p		6.02819	7.07797	6.05168		6.39841	5.89288	6.07166				5.96796		7.89092	6.1387			6.80588	6.10305	6.27142		5.87803			6.00172		5.94101	6.56982	6.12099	5.96878	5.99767	6.11707	5.99026	5.98439	5.85578			5.88589	5.9974		6.37722		6.27948	6.06395	5.96293		5.87412	6.65036
hsa-miR-186-5p	6.10061				5.92729			5.92573					6.04013			6.0912	6.01122	6.40493				6.0658		6.09437		6.00325			6.65893	6.24199	5.89954	6.06148		5.88867	5.77788			5.90717
hsa-miR-187-3p					7.42505		5.78588											5.72961				5.80299							5.79849	7.29938							5.92043	5.91966			5.78466						7.05768		5.85716
hsa-miR-187-5p
hsa-miR-188-3p
hsa-miR-188-5p
hsa-miR-18a-3p
hsa-miR-18a-5p																					6.29802
hsa-miR-18b-3p		5.77882							5.87024										5.81471								5.84393						5.80715		5.77958	5.79194	5.8493			5.924		5.7651				5.98513
hsa-miR-18b-5p	6.59998																				7.34606
hsa-miR-1908-5p	11.6514	12.3913	12.3347	12.2415	11.6018	12.2806	12.494	11.4509	12.4204	13.0032	12.6129	12.6432	11.6561	12.5643	12.4704	12.3393	12.0448	11.6605	12.5354	12.1963	12.1346	11.5744	11.8778	12.2528	12.2322	12.7097	12.8386	12.9774	12.3863	12.2818	12.178	11.7648	12.5437	12.321	12.5053	12.337	12.2847	11.3087	12.4304	12.6251	12.1711	12.6483	12.2611	12.0828	12.2838	12.5826	12.4092	12.4848	12.4569
hsa-miR-1909-3p	6.51996	6.43576	6.62225	6.98811	6.47283	6.38978	6.82113	5.92655	7.22388	7.04249	7.0067	6.50981	6.29945	6.73797	6.66805	6.35952	6.35438	6.62543	6.78141	6.35842	6.91556	6.31742	6.42296	6.0126	6.32066	5.86526	7.37971	6.40248	5.93985	6.00103	6.27511	6.29335	6.55439	7.15594	6.83327	6.99116	7.05679	6.41793	7.23257	7.04929	6.35985	6.95725	6.77178	6.29883	6.70039	7.96343	6.45389	6.65573	6.87871
hsa-miR-1909-5p
hsa-miR-190a-5p	6.5919												5.78959			6.15179	5.99105	6.28562				6.97926	5.98197	5.95017		6.22225			6.35526	5.85282	6.22673							6.48071
hsa-miR-190b					6.17095	6.67805	6.23421						6.66123					6.20829				6.32628							6.11169		5.78393	7.23772			6.13849			6.19638											6.26117
hsa-miR-191-3p																		5.86033					5.78918
hsa-miR-191-5p	8.05399	6.83431	6.61318	7.96902	8.47051	7.61305	7.87105	7.46065	6.97204	6.23923	6.20104	6.5504	7.96843	6.94545	6.78135	7.86505	7.78545	7.79835	6.61597	6.89344	7.87613	8.06687	7.41515	7.54025	7.45942	7.30338	7.53555	6.44226	8.0294	8.51826	7.55023	8.70635	6.61535	6.6808	7.4823	7.20715	6.89441	8.19508	6.77574	6.90388	7.25269	6.2232	7.66571	7.1614	7.89022	8.30545	6.47819	6.90585	7.34903
hsa-miR-1910-5p
hsa-miR-1911-3p
hsa-miR-1911-5p
hsa-miR-1912
hsa-miR-1913	6.13283		5.8084		6.01833			5.89094					6.04716			5.80789	5.89406	6.59364				6.43341	6.50799	5.86797		5.95042		6.01221	6.06663	6.07259	6.00258	6.1234			6.01371		6.04828	6.45292	5.94753
hsa-miR-1914-3p
hsa-miR-1914-5p		6.40237	5.79107	6.05404		5.84401	5.98039		6.11293		6.20646	6.13891			5.89246	6.02892	5.9368		6.27781	6.10032	6.41855	5.92469			5.8918		6.605		6.10392	5.99901	5.83554		6.51753	6.59332	6.68857	6.67155	6.51053	5.93135	6.21238	6.23293	6.10441	6.5243	5.95444	6.12617	6.72651	6.29008	5.7542	5.89852	5.80695
hsa-miR-1915-3p	6.54453	7.35558	6.77294	7.37273	6.68092	6.97967	7.25834	6.42745	7.60126	6.86515	7.74308	7.39568	7.0123	6.96095	7.07839	6.98619	6.85664	6.17645	7.54798	7.14001	7.17544	6.61675	6.85671	7.09131	7.03811	6.78165	7.96359	6.96028	6.89947	7.1381	7.07528	6.48776	7.56304	7.30874	6.62997	7.42036	7.28342	6.04532	7.44826	7.48195	6.7806	7.68178	7.01203	7.25012	7.8567	7.98419	7.36661	6.80613	7.37033
hsa-miR-1915-5p																																			5.82956								5.83018
hsa-miR-192-3p																										5.96732
hsa-miR-192-5p				6.47449						6.54709																8.39289															7.10369
hsa-miR-193a-3p	7.02481	7.29826	7.55734	7.97716	7.76031	7.71113	7.10227	7.91296	7.22268	6.00235	6.50835	6.6653	8.98745	6.50989	7.32431	8.35116	8.43671	8.07498	6.19163	8.43776	8.21765	9.01486		8.02824	7.69389	6.48217	6.20798	6.37403	9.16092	9.31643	6.90737	8.92157	6.70745	7.00789	8.27023	7.14082	7.77669	8.58292	6.97698	6.86873	7.37605	6.31731	7.67507	8.16277	6.4321	8.58421	7.02526	7.25674	6.46919
hsa-miR-193a-5p	5.84394		5.7712		6.08072			5.90932					6.17512				5.83158	6.39311				6.46634	6.10469	5.77343				5.81658	5.77474	5.88672		6.1822			5.94319			6.57675
hsa-miR-193b-3p	6.33208	6.23197	7.15462	6.82442	6.72863	6.35236	6.65924	6.58721	5.87751		6.13991	6.36125	8.24623	7.22583	6.38539	6.58237	6.5478	7.01598	6.43976	6.74281	6.45198	6.27242		5.93344	6.32861		6.05009			6.25609	6.00579	8.02679	6.21682	6.19822	6.67721	6.13519	6.03265	6.8133	6.3007	5.93568	6.56485	6.21788	6.69229	6.22	6.93218	6.63792	6.03587	6.72258	6.01149
hsa-miR-193b-5p
hsa-miR-194-3p	6.04147	6.17594	6.12754	6.19939	5.95193	6.12099	6.91964	5.84254	6.62174	6.49426	6.39388	6.42388	6.13944	6.28644	6.1905	6.18963	6.34997		6.7369	6.20431	6.18532	5.92571	6.14925	6.30619	6.30004	6.29251	7.51397	6.31367	6.03761	6.12214	6.19247		6.74418	6.52753	6.00837	6.61724	6.40822	5.8035	6.83296	6.50041	6.22891	6.79516	6.48012	6.0524	6.46279	6.52804	6.02781	6.23525	6.70867
hsa-miR-194-5p				6.6596		5.88394				6.89431													5.84884			10.0796		6.47168	5.79652												7.40151
hsa-miR-195-3p	6.16918	6.3189	6.37848	6.2904	6.17749	6.14756	6.50803	6.30021	6.11638	6.11997	6.3126	6.37712	6.34496	6.1087	6.51019	6.17058	6.24736	5.87144	6.41326	6.38627	6.27923	5.8436	6.23423	6.31372	6.25037	6.24054	6.74765	6.06402	6.28873	6.20786	6.28489	6.32558	6.45878	6.5325	6.48051	6.54674	6.58244	6.13072	6.41732	6.49006	6.27264	6.43781	6.55874	6.38957	6.66191	6.2755	6.552	6.3422	6.4031
hsa-miR-195-5p	8.0975	7.46572	7.0774	8.28258	7.92485	8.46838	7.94026	8.69946	7.25113	7.45629	6.94122	6.70946	8.65702	8.63313	7.18281	9.25332	9.60643	8.27786	6.80663	7.74353	7.61997	7.94355	7.44267	10.3827	8.73839	8.50452	6.43879	7.32636	9.48337	9.93562	6.91925	9.33736	7.17185	7.42064	6.76185	7.04425	6.89331	7.83673	7.35973	6.44587	8.75956	7.56874	7.11194	8.3544	6.90425	7.09196	7.48669	8.20939	8.38423
hsa-miR-196a-3p	6.69431	7.06948	6.8404	6.97774	7.41649	7.0604	6.47064	7.40348	7.28453	7.3199	7.54194	6.97521	7.3023	6.80469	7.33755	7.04318	6.76774	7.02355	7.04894	7.10063	7.02215	6.83512	6.58385	6.82744	7.14965	6.78858	6.93228	6.82451	7.02273	6.77041	6.72162	7.5595	6.65851	6.76609	6.8639	6.88994	6.90615	6.90448	6.77043	6.55604	6.85713	6.92826	6.61232	6.81686	7.14099	6.68224	7.01319	6.85311	6.6974
hsa-miR-196a-5p	6.82062		5.97848	7.26138	9.0315	7.77199	6.14749	7.44967	6.1518			7.12834	7.17631	6.30948	5.90421	8.17053	6.34726	8.02432	6.33749	7.78023	6.63595	7.05601			7.66937	6.37244	6.33946	5.7683	6.50091	9.6558	6.53909	10.0538	5.94074	5.87697	7.13329	5.89252	5.84281	6.84711	6.42862		6.65512		6.27005	6.6656	6.96228		6.81467	6.10013
hsa-miR-196b-3p
hsa-miR-196b-5p																														6.27682											5.77893
hsa-miR-197-3p	7.00741	6.15785	6.71133	6.45627	6.85243	6.44275	6.51757	6.93842	6.24637	6.973	6.01894	6.43677	6.73598	6.49581	6.53427	6.52561	6.51176	6.63587	6.46532	6.57688	6.6856	6.32724	7.02484	6.73293	6.47666	8.39448	6.6283	6.98043	6.82366	6.57126	6.68603	6.82372	6.43719	6.56194	5.99246	6.45012	6.50047	6.87479	6.14062	6.48758	6.57292	6.38387	6.65892	6.40628	6.68392	6.34169	6.87731	6.72798	6.52295
hsa-miR-197-5p
hsa-miR-1972					5.79485		5.83676	5.80545			5.90567		5.90035				5.92153	5.87786	5.98075				5.95435									5.81381	5.7977				5.80556		5.7645	5.78194		5.96717	5.81215	5.76004	5.9849	5.80565	5.9961		5.93387
hsa-miR-1973	9.21246	10.8723	10.6292	10.4221	9.82505	10.7344	10.0274	10.0605	10.499	10.2523	10.3402	10.6507	10.2087	10.1474	11.6167	9.6861	10.3203	9.42087	10.1171	10.6303	10.3491	9.96788	10.3914	9.65459	10.7095	11.2449	10.0093	10.4795	10.8193	10.2451	10.6637	10.2567	10.3704	10.4898	10.0545	11.0671	10.7263	10.3299	9.66714	10.2687	10.5714	10.1173	10.5514	10.7966	10.6573	10.021	11.0227	10.2791	10.3705
hsa-miR-1976	6.98833	7.10859	7.33636	7.06391	7.06393	7.07783	7.19994	7.0886	7.13982	7.31711	7.35894	7.22043	7.12164	7.14423	7.05351	6.93834	7.14683	7.36116	7.3637	7.10725	6.86366	7.05506	7.53421	7.11502	6.94409	7.03545	7.38086	7.25238	6.98153	7.16663	7.30774	7.21013	7.42064	7.43967	7.52947	7.47953	7.66204	7.29682	7.78748	7.40113	7.15632	7.58794	7.27375	7.12812	7.38503	6.82076	7.339	7.21464	7.17022
hsa-miR-198
hsa-miR-199a-3p/hsa-miR-199b-3p		8.2135	7.55756	8.64615	7.56327	8.38548	8.05171	8.8024	6.62299	6.4573	6.97807	6.60781	6.76894	8.94705	7.51131	10.2028	10.0655	9.33667	6.74979	8.56234	6.60558	8.9768	6.76084	10.1982	9.68803	7.82082	6.91626	7.7347	10.5356	10.5723	7.74039	9.01052	7.61208	8.20112	7.70986	6.70143	6.7594	8.18004	8.15716	6.85349	9.13585	7.64189	7.51607	8.74936	7.17338	6.26031	7.01692	8.88146	7.92624
hsa-miR-199a-5p		7.81879	7.8821	8.67164	7.70238	8.24511	8.30219	8.84382	6.42535	6.23676	6.63033	6.62299	6.67772	9.20739	7.42625	10.3378	9.99471	8.935	7.03948	8.40397	6.5542	8.60664	6.65801	8.83298	9.63843	6.39679	6.20864	6.46887	8.96262	9.65495	7.52902	8.98141	7.81751	8.07671	7.60898	6.64628	6.81585	8.14529	8.2821	6.96231	8.95614	7.88425	7.38023	8.41319	7.0964	6.08234	7.28392	9.02928	8.05766
hsa-miR-199b-5p		6.37066	6.12101	6.51612	6.28926	6.60113	6.7429	7.44852					5.77432	7.22058	6.06376	7.05345	6.04992	7.96259		6.77767		7.24886	5.88514	5.99738	6.92998	6.10883		6.26053	7.14241	6.57408	6.09753	6.84223	5.80783	6.36303	5.97456			6.92565	6.67075		6.91302		6.12873	6.66697	5.76704			7.01571	6.57256
hsa-miR-19a-3p	8.40886	6.55158	6.12031	6.84825	7.62387	6.46034	6.56601	7.26853	7.07439	6.62329	6.13956	6.39638	7.1038	6.4266	6.83449	7.2338	7.68265	7.15928		6.54389	9.6864	7.19642	6.45474	7.63488	6.664	7.48284		6.86517	7.89037	7.64209	6.42828	7.33605		7.08449	7.34918	6.91062	6.6024	6.95336	6.65432	6.50955	6.66764	5.86503	6.52921	7.09788	6.14053	7.24745	6.47849	6.58023	6.72495
hsa-miR-19a-5p
hsa-miR-19b-1-5p
hsa-miR-19b-2-5p
hsa-miR-19b-3p	8.58091	7.03146	6.37544	7.56426	7.98205	7.06003	6.94807	7.63225	7.25583	6.97972	6.71625	6.87731	7.576	6.94063	7.0092	8.0145	8.42493	7.64901	5.95892	7.00173	9.96448	7.43092	6.69771	8.54715	7.36568	8.17969	6.00777	7.25093	8.53307	8.63361	6.90581	7.94132	6.11182	7.31483	8.09722	7.25622	6.73195	7.22568	6.75832	6.68961	7.4558	6.38142	6.74972	8.11107	6.7052	7.35659	7.06897	7.13562	7.27162
hsa-miR-200a-3p	7.36636	6.98692	6.93726	7.95339	8.6709	7.64513	8.24999	8.44647	8.15276	7.38851	6.99711	6.82197	9.00613		7.38267	8.24569	6.90733	8.04929	6.23439	7.37871	8.04073	8.51534	7.31897	7.68058	7.96325	9.23237	6.54381	6.45183	9.04411	9.13803	8.2623	9.30992	6.82608		7.22432	7.10586	6.81217	8.13951	6.57147	6.53141	7.51663	6.13118	6.69134	6.82673	6.9614	7.41476	7.01705	7.22954	7.36543
hsa-miR-200a-5p
hsa-miR-200b-3p	8.05343	7.52806	7.53438	8.39171	9.14897	7.96016	8.75143	8.96586	8.78428	8.06099	7.59265	7.33614	9.4282	6.31764	8.00368	8.57907	7.25191	8.39903	7.14731	7.97892	8.43791	8.90403	7.93827	8.51981	8.49891	9.96775	7.20752	7.21816	9.25011	9.58494	8.73244	9.66798	7.51012	6.04395	7.57934	7.68686	7.17687	8.48461	7.25028	7.01142	7.98022	6.86607	7.13444	7.3606	7.29177	7.82384	7.68393	7.59494	7.73385
hsa-miR-200b-5p													5.84226					5.74798					5.74979			5.98733	5.77857			5.83593		6.00291	5.76658					5.81143
hsa-miR-200c-3p	10.0635	8.92514	9.28002	8.86337	9.52887	8.66578	9.25627	8.98911	9.23501	8.02861	8.42708	8.83312	9.90256	6.73448	9.09098	9.13409	8.74514	9.66376	8.29141	9.53712	10.1201	10.5283	8.62534	8.83334	9.47265	9.30285	7.57119	7.77107	9.5177	9.57203	10.2475	10.9276	6.89966	7.78175	9.51718	8.69607	8.13342	10.1645	8.46803	8.66521	9.05303	6.44585	8.89798	8.9934	7.87994	9.13742	9.12296	8.44623	9.19697
hsa-miR-200c-5p																		5.7749					5.83376															5.7658
hsa-miR-202-3p
hsa-miR-202-5p																	6.08188
hsa-miR-203a	6.39757			6.08265	6.54584		5.75989	6.0078					6.2756			6.05711		8.35839		6.22759	6.21522	7.15442				6.59164		8.5198	6.46234	6.98094	6.03118	6.35695		6.30213		5.86815		8.0549		6.01189	5.90578		6.50423			5.86268
hsa-miR-203b-3p
hsa-miR-203b-5p
hsa-miR-204-3p	10.3845	12.1571	10.9107	11.6151	10.4606	11.867	11.272	10.3083	11.3898	11.9274	12.1621	12.0753	10.8889	12.1256	11.7057	11.11	11.1938	10.3377	12.0324	11.8196	10.7238	10.8104	11.1469	11.2252	11.8209	11.3731	12.9457	11.3455	10.8442	10.6976	10.9932	9.94074	12.0968	11.9432	10.992	11.9461	11.692	9.69171	11.3836	12.0715	10.9881	12.0732	11.23	11.2674	11.8671	11.963	11.4868	11.2236	11.2408
hsa-miR-204-5p	6.05445																5.81945	5.87939					5.91935	6.06017					5.77885			5.79754						5.97496
hsa-miR-205-3p	8.13107	8.27517	8.65857	8.52185	8.17807	8.55668	8.79458	8.2885	7.74997	7.90044	8.58882	8.54341	8.41508	8.19593	8.4094	8.17963	8.23288	8.27235	8.58084	8.48029	8.11355	7.77704	8.17886	8.41284	8.27706	7.59631	8.50591	7.98593	7.92489	8.03528	8.21034	8.12847	8.60737	8.37169	8.63633	8.32656	8.32119	8.18184	8.2226	8.57566	8.39843	8.62517	8.59774	8.49256	8.94807	8.68634	8.65958	8.33697	8.80023
hsa-miR-205-5p	7.36427	8.73199	7.25869	7.6422	11.2358	9.94976	9.08007	9.81002	6.55034		8.17347	6.68174	6.15151	7.6955	5.89249	6.10756	6.02272	9.98106	8.375	8.09332	9.30957	8.16429	8.23623	8.08763	7.41815	6.33125	6.02683	9.38087	9.07953	10.6047	5.97046	5.79572	8.39843	6.21704	11.1924	8.11874	9.73941	8.35589	8.00408	5.81809	6.48608	6.28686	7.91489	10.4959	6.00952	9.11238	6.4822	9.27156	9.81877
hsa-miR-2052
hsa-miR-2053
hsa-miR-2054
hsa-miR-206	5.87041				6.01994		5.90991	5.92097	6.16435	5.93306		5.80374	5.94387				5.89716	5.86221		5.78041	6.21979	5.79022	5.92276	5.99906	5.82603	5.93707		6.48037	5.80911	5.98398	5.84758	5.80508		5.92359				5.88886	5.85597							5.93383	5.80976		5.7821
hsa-miR-208a-3p
hsa-miR-208a-5p	5.87		5.89634	6.03652			5.81302		6.40022			5.88196			5.84785	5.93875			6.05647	5.86442		6.36393					5.88973		5.84577	5.84472	6.08244		6.06191				5.79449				5.84778	5.81071			5.95537	5.92005
hsa-miR-208b-3p
hsa-miR-20a-3p
hsa-miR-20a-5p	9.86723	6.61207	6.37655	7.14771	8.14525	6.48147	7.09781	7.57719	7.27167	6.42215	5.94869	7.60772	7.50081	6.91353	7.13573	7.52744	7.58966	7.49768		7.0877	10.5619	7.4942	6.59075	7.94954	6.59143	8.4403	6.17902	7.60297	7.84087	8.17571	7.02929	7.98202	5.93832	7.99219	7.87476	7.45132	6.83989	7.51149	6.55825	7.01211	7.00269	5.8573	6.85277	7.33725	6.78894	7.16903	7.26002	6.68957	7.20367
hsa-miR-20b-3p	6.21246	6.64431	6.27108	6.36071	6.49316	6.31719	6.15006	6.36214	6.18421	6.43639	6.64811	6.41028	6.39426	6.35457	6.36299	6.12659	6.26515	6.3842	6.46488	6.40523	6.31925	6.61612	6.5881	6.44099	6.49464	6.65248	6.5305	6.8233	6.3876	6.57889	6.47343	6.43626	6.3809	6.46339	6.33548	6.43362	6.33138	6.73235	6.26715	6.34719	6.2655	6.43761	6.4842	6.70515	6.37836	6.18005	6.4646	6.31231	6.18683
hsa-miR-20b-5p	7.98988			5.94942	6.85727	5.8076	5.8624	6.17247	6.05605			6.26463	6.22391	5.94438	5.88722	6.18295	6.23878	5.94184		5.83918	8.98455	6.29857		6.5956		6.74675		6.38503	6.49592	6.62375	5.90768	6.45651		6.31371	6.62447	6.20072		5.94029		5.93961	6.15802			6.19112		5.89813	5.93079		6.04322
hsa-miR-21-3p			6.11892					5.8103												6.21213		6.31696													5.85271		6.02519								5.837	6.13075
hsa-miR-21-5p	8.66121	11.1022	10.5214	11.0014	11.0631	11.2622	10.6878	11.7466	9.66295	9.25311	9.69574	9.64275	10.5664	9.68632	10.2431	10.9042	9.66075	11.0994	7.95708	11.5263	10.7095	11.5876	8.8973	9.12262	9.99505	9.44148	9.41686	8.2336	11.0695	10.7508	10.7136	11.2073	9.82752	10.8818	11.2076	9.92118	10.7603	11.3836	10.911	9.84436	10.8784	8.08117	9.82852	10.454	10.606	11.855	9.53986	10.834	10.5283
hsa-miR-210-3p	7.49674	6.94169	6.35977	6.48448	6.87657	6.24455	6.68377	6.33902	6.87982	6.78791	6.52656	7.2211	6.79936	6.54676	6.81914	6.55013	6.54396	6.28241	6.513	6.35156	7.5601	6.72348	6.75365	6.34291	6.20708	6.84852	6.69479	6.87004	7.00284	6.86985	7.06343	6.88462	6.64948	6.73265	6.37837	6.61038	6.82328	6.66348	7.25461	6.83145	6.2833	6.71576	6.4955	6.11081	6.28934	6.87352	7.1963	6.30535	6.39164
hsa-miR-211-3p
hsa-miR-211-5p																		6.17924				5.94159	6.23529					5.8191										5.91749
hsa-miR-2110
hsa-miR-2113	6.98879	8.91622	8.8194	8.71003	7.62235	8.91543	8.72935	7.85586	8.99065	9.59826	9.56883	9.11278	7.92318	8.54349	8.64608	8.05534	8.72518	7.57056	8.68079	8.66927	8.37817	7.01405	8.12834	6.78435	8.73198	6.84219	7.63414	6.92173	7.1082	7.10124	7.33463	7.04912	8.635	8.49592	8.04035	9.24257	8.6777	7.6955	9.35836	8.6888	8.53179	9.31948	8.81172	9.18122	9.2578	8.21678	9.07577	8.62525	9.09262
hsa-miR-2114-3p
hsa-miR-2114-5p	6.17579	5.77353	6.31812	6.01998	6.54358	6.10726	6.31063	6.49583		5.99978		5.93388	6.31949	5.98244	5.97957	6.39096	6.19882	6.02298	6.03095	6.06586	6.09402	5.76788	6.32168	6.69688	6.08558	6.43946	6.03342	6.02433	6.19136	6.37368	6.22572	6.27868	6.04804	5.84109	6.11009	5.87702	6.10721	6.04718		5.9692	6.23678	5.93478	6.21592	6.13254	5.89297	5.89403	6.25635	6.37676	6.20347
hsa-miR-2115-3p	7.38334	7.417	7.35645	7.62984	7.19595	7.49567	7.8742	6.85028	8.70279	7.52801	7.76999	7.96442	7.40145	7.30255	8.15172	7.69962	7.41904	7.02287	7.94254	7.67246	7.25755	7.81283	7.34601	7.23678	7.89472	7.50771	9.23228	7.45049	7.39632	7.42298	7.83246	7.44296	7.8941	7.43021	7.37912	7.91449	7.84629	7.38012	7.71711	8.03932	7.50647	7.64121	7.61302	7.51718	8.22508	7.82912	7.57661	7.00185	7.50709
hsa-miR-2115-5p		5.78522		5.8814	6.15881	5.84235		5.87544	5.77748	5.86384	6.02874	5.92155	5.89961		5.77863		5.82943		5.90716	5.78654	5.77082		5.74354	5.88612	6.14105			5.76645	5.76931	6.17149	5.79923	5.74074	5.92099			5.81472	5.89317	5.72677	5.83846	5.79849	5.86885	5.98721	5.86797	5.97806	5.80445	5.77547	5.93924	5.83267
hsa-miR-2116-3p
hsa-miR-2116-5p	7.94568	7.82666	8.15121	8.19425	8.06621	8.02938	8.45434	7.77696	8.29527	7.84956	8.25797	8.31585	8.07061	7.87226	8.08398	8.14071	8.00779	8.01807	8.0807	8.13415	7.95527	7.6534	7.81869	7.55636	7.75671	6.97788	8.26577	7.52493	7.29926	7.34642	7.806	7.73077	8.04917	8.01085	8.02354	7.96769	8.06048	7.88598	8.20588	8.3971	7.90293	8.17766	8.16242	7.72999	8.51643	8.63396	8.1642	7.9321	8.40749
hsa-miR-2117																		5.80396					5.88319
hsa-miR-212-3p	6.18278	6.04118			5.81885			6.22522		5.99095	6.14925								5.8835				5.82165	5.87023	5.89804	6.29587	5.86153	5.93093	5.89356			6.12204	5.96757	6.39027		5.79959	6.13327				5.91701	5.82792	5.84093	6.55466		6.15926	5.99094	5.86761	5.81884
hsa-miR-212-5p
hsa-miR-214-3p	7.36304	8.83161	8.76442	9.23817	8.16418	9.22388	8.57452	9.08167	8.15519	8.63157	8.99516	8.70924	7.97549	9.53892	8.73506	9.53645	9.52395	8.77599	8.86227	8.88188	7.97726	8.18898	7.88469	9.16002	9.57094	7.27162	7.80927	7.82226	9.16858	9.33398	7.69791	8.8282	8.67086	8.69478	7.75882	8.83016	8.26809	8.49505	8.59367	9.01884	9.0479	9.22261	8.64973	9.00652	8.73535	7.95995	9.00614	9.08941	8.78082
hsa-miR-214-5p																6.04533	6.05165							6.14448					6.22516	6.29587
hsa-miR-215-5p																										6.46744
hsa-miR-216a-3p
hsa-miR-216a-5p
hsa-miR-216b-5p
hsa-miR-217
hsa-miR-218-1-3p
hsa-miR-218-2-3p				5.77734					5.83363	5.82091	6.14161	6.06116		5.84054		5.76488			5.89546						5.76638								5.85147			5.93561	5.87109		5.79889			6.12411			6.01279		5.92312
hsa-miR-218-5p	5.78103
hsa-miR-219a-1-3p
hsa-miR-219a-2-3p	7.7529	6.06402				5.83283	6.29889		6.02452	5.95193	5.98244	6.36925		5.77889			6.02899		6.26193	5.95432					5.8401		6.19374						6.27781	6.00616		6.2462	5.85085		6.39902	6.01321	5.90982	6.56985	6.08719	5.77536	6.29506				6.30121
hsa-miR-219a-5p	9.56254												5.75993					5.792												5.78742										7.49233
hsa-miR-219b-3p
hsa-miR-219b-5p			5.81757					5.75144		5.77857															5.77225	5.80452		5.916																			5.8413
hsa-miR-22-3p	9.2473	9.00956	8.54341	9.05456	8.60911	9.3663	9.09859	9.73169	8.41025	7.33101	7.21727	7.48855	8.74497	8.96499	8.572	9.00472	8.31285	9.52386	7.40413	9.2076	7.98365	10.4248	7.76895	8.2632	8.6042	8.58731	8.22428	8.15107	9.8629	9.02021	9.58032	9.32977	8.33027	8.96726	9.04015	7.81785	8.35175	9.94192	8.92525	8.50068	9.50689	6.6501	8.30265	8.2225	8.22835	9.03079	7.49847	8.65416	8.01167
hsa-miR-22-5p	6.38774	6.34005	6.56218	6.31702	6.50047	6.47023	6.70883	6.49201	6.67383	6.20225	6.50742	6.39303	6.48131	6.2152	6.4354	6.26454	6.38413	6.83136	6.28639	6.59761	6.19354	6.79289	6.62101	6.24999	6.29843	5.93531	5.98746	6.33159	6.26724	6.2246	6.47743	6.44926	6.1893	6.42902	6.11038	6.31466	6.37966	6.99985	6.60035	6.19663	6.51068	6.31542	6.5043	6.27124	6.61316	6.01096	6.25916	6.5504	6.50513
hsa-miR-221-3p	7.21266	6.25513	6.14559	6.23269	6.26098	5.87686	6.04382	7.00654		6.08837			6.17863	6.1434	5.97125	6.73938	7.0797	7.09161		6.4994	5.95926	7.14755	6.19403	6.93123	6.18482	6.80766		6.64916	6.9283	7.22758	6.57958	6.65274		6.19061	6.0641		5.88065	7.0179	6.15504	5.99674	6.21311	5.92941	5.86268	6.00993				6.16678	5.97632
hsa-miR-221-5p	5.79849	6.4881	7.38047	6.44068	6.26529	6.4616	6.31392	6.57576		5.91746		6.16275	5.93678	7.51436	6.4072	5.96407	6.10946	7.29285	6.20687	6.5213	5.87657	6.42127	6.15178	6.27112	6.4178	6.09514	6.31142	6.8317	6.62767	6.48097	6.41143	6.62896	6.29083	6.46396	6.44123	6.14828	6.08919	6.66395	6.17166	5.99227	6.58484	6.01175	6.65548	6.42813	6.4901	5.97435	6.30077	6.94769	6.18976
hsa-miR-222-3p	7.77985	6.87308	6.70932	6.67101	6.57947	6.16577	6.49195	7.80117	6.10711	6.68263		5.83652	6.46406	6.71367	6.56958	7.61989	7.81126	7.34728	6.03409	7.09071	6.45847	7.44444	6.32682	7.81788	6.74878	7.48378	5.97558	7.10263	7.86386	8.07035	6.94135	7.17056	5.98049	6.96096	6.20786	6.27105	6.57375	7.35657	6.44745	6.51649	6.73256	6.56875	6.5167	6.51229	6.20593	5.99372	5.8775	6.77178	6.57833
hsa-miR-222-5p
hsa-miR-223-3p	6.75445	5.94933	5.80515	5.88633	6.21045		5.98151	6.97121		6.25588			6.2614	6.29768		6.72562	5.82436	6.48358		5.80323	6.73354	7.06623	6.4074	5.85526	5.94716	6.77447		6.13757	6.51628	6.00425	6.15217	6.93875		6.0227	6.78899	5.99621	6.59396	6.78164	5.81927	6.87932	6.40758			6.0134				6.28782	6.26315
hsa-miR-223-5p
hsa-miR-224-3p	6.7639	7.16824	8.04378	7.13693	6.61557	7.21307	7.06323	7.07816	7.2008	6.28355	6.96997	6.97416	6.41941	8.50605	7.66632	6.76237	6.66807	7.76823	7.02434	7.39272	6.78495	7.06985	6.48578	6.11803	6.84051	5.89829	6.96989	6.71995	6.67381	6.62271	6.92132	6.70316	6.92365	7.10471	7.4663	6.96514	7.31285	7.13763	7.02242	6.85417	7.39254	6.76553	7.32023	7.11743	7.57328	7.24327	7.05225	7.57654	6.86098
hsa-miR-224-5p																																														6.163
hsa-miR-2276-3p
hsa-miR-2277-3p
hsa-miR-2277-5p										5.95775
hsa-miR-2278
hsa-miR-2355-3p	7.73428	8.12107	8.66948	7.87377	8.18009	8.17349	8.00032	8.28001	7.46157	7.60988	7.72309	8.09795	8.12018	9.18688	8.31198	7.74506	7.82313	8.48427	7.88268	8.38147	7.93273	8.31924	8.02852	8.25449	8.20467	8.1488	8.17974	8.50027	8.29968	8.42763	8.32278	8.49501	8.07154	8.05775	8.30572	7.79581	7.87243	8.42685	8.14831	7.76724	8.36314	7.83156	8.40999	8.3026	8.38299	7.6083	8.37862	8.50474	8.19527
hsa-miR-2355-5p
hsa-miR-2392	5.88422		6.16255	6.05932	6.23336	6.02763	6.68042	6.0118	5.86725	6.08976	6.08314	6.34842	6.22775	5.78963		6.42781	6.30728	5.91381	6.38814	5.90439	5.88494	5.76041	5.90289	5.9166	5.97248		5.99013				5.95856		6.13737		6.1225	5.82454	5.82458		6.34001	6.06615	6.00618	6.348	6.24854	5.81999	6.18419	6.1919	6.21447	6.19009	6.50698
hsa-miR-23a-3p	8.76149	9.7277	8.63556	9.77391	9.45385	10.0212	9.23085	10.5792	8.08992	7.84837	8.08159	8.15948	9.16587	9.35934	8.68912	9.86537	8.53739	10.2254	7.90229	9.90603	9.06624	10.357	7.72322	9.32902	8.78282	9.29148	8.1786	9.48096	10.2175	9.93944	9.69665	10.2064	8.74461	9.91283	8.96249	8.32919	8.60357	9.44404	9.27157	8.36382	9.49633	7.10021	8.50718	9.06161	8.19507	8.95022	7.98719	8.86958	8.64721
hsa-miR-23a-5p	5.76152		5.84916	5.77299	5.8251		6.10773				5.82011	5.92563	5.93424			6.13969	5.87169		5.90631					6.17737		5.7605	5.97808		5.82696	5.85218			5.93568		5.88178				5.84702	5.79128		5.87597	5.88697		5.84971	5.94642	5.81665	5.7891	6.08329
hsa-miR-23b-3p	9.18896	9.23729	8.17021	9.61049	8.95826	9.8259	8.79271	10.5922	8.28203	8.23528	7.22701	7.7796	8.78301	9.1258	8.48945	9.75782	8.70229	9.49394	7.46258	9.38306	8.62263	9.62288	8.13302	9.34632	8.86153	9.01381	7.36268	8.64182	9.70584	9.11475	8.92213	9.95836	8.58145	9.53321	8.23322	8.59103	8.19702	9.25381	8.72062	8.98594	9.62696	7.39845	8.39261	8.14232	7.6853	9.01816	7.91564	8.63362	8.37209
hsa-miR-23b-5p
hsa-miR-23c	7.11927	6.39397	6.30162	7.08831	6.70079	7.23777	6.24666	7.57005	6.71855	6.68311	6.10162	6.2767	6.58977	6.55717	6.27726	7.2237	6.72201	6.8014	5.96145	6.41871	6.21831	6.74129	6.23182	6.67834	6.74289	6.22572	5.8183		6.71697	6.52773	6.02186	7.20211	6.444	6.77562	6.04135	6.63543	6.63176	6.50436	6.34076	6.23855	7.27858	6.262	6.28009	5.98842	6.29316	5.86434	6.45506	6.2141	6.13057
hsa-miR-24-1-5p
hsa-miR-24-2-5p								5.84437																		5.86792
hsa-miR-24-3p	9.30717	9.84196	8.6085	9.79786	9.23431	9.90694	9.0198	10.7912	8.15708	8.30548	7.89876	8.08317	9.12024	9.346	8.70387	9.81163	9.09491	10.015	7.81556	9.67607	8.8401	10.2799	8.48947	9.71684	9.03728	9.49109	7.84234	9.48924	10.6725	10.0595	9.44204	10.265	8.84826	9.88743	8.68524	8.57663	8.15171	9.55355	9.02932	8.60212	9.75745	7.33452	8.38035	8.69396	7.9701	9.08167	8.36342	8.94699	8.71709
hsa-miR-2467-3p		5.95485	5.98849	6.11368	5.78093	6.13223	6.05124	5.85143	6.18794	5.98328	6.44123	6.01236	5.85314	5.92617	6.07049	5.85657	5.86007		6.11729	5.94714	6.17444			6.00128	5.99997	5.82532	6.39248	6.05402	5.93961	5.90269	5.86481	5.86328	6.11953	5.95485		5.94016	5.79201		5.97007	6.08759	5.83355	6.1191	6.08844		5.99768	6.39632	6.00705	5.80875	6.00886
hsa-miR-2467-5p
hsa-miR-25-3p	6.32678	5.93942	6.15818		6.87792	6.1024	6.24149	6.34775	5.78684				6.67181	5.86378		5.91179	6.02296	6.38265		6.0198	6.49869	6.72187		6.4246	5.80786	6.25637		5.86099	6.72583	6.85557	6.3913	6.95151		6.12021	6.46857	5.82436		6.50957	5.84248	6.25298				6.02714		6.10936		5.92009	6.1742
hsa-miR-25-5p	8.93205	10.2903	10.0982	10.0656	9.66355	10.2824	9.96531	9.50695	10.6919	11.0488	11.0158	10.8771	9.53307	10.3579	10.3298	9.94802	9.84966	9.14967	10.4561	10.2157	10.0143	9.40284	9.88332	9.37734	10.3356	10.2626	11.4667	10.3634	9.64213	9.42669	9.64116	8.8632	10.3783	10.0248	9.70811	10.3487	10.3572	9.06745	10.4607	10.4058	9.85217	10.4917	10.1295	10.2471	10.3222	10.2001	10.4307	10.1453	9.81941
hsa-miR-2681-3p									5.78374
hsa-miR-2681-5p	6.87026	6.86686	7.04779	6.82693	7.04339	6.75683	6.66151	7.20721	6.38459	7.04478	6.66474	6.64163	7.08547	6.6309	6.90465	6.66998	6.63295	6.81967	6.69672	6.83967	7.05424	6.98168	7.08032	6.75727	6.77409	8.07658	6.95671	7.14258	6.83401	6.95223	7.08486	7.09934	6.71719	6.69798	6.46513	6.66503	6.75865	7.22012	6.26411	6.84498	6.79888	6.57784	6.88289	6.97682	7.05727	6.66358	7.35786	6.86524	6.57688
hsa-miR-2682-3p		5.93574			5.78961	5.9131	5.92438		6.07468	6.1608	6.06558												5.81759		5.94434		5.85358								6.35499	5.89181	5.89686		5.96551			5.79445	6.00994			5.80523			6.28133
hsa-miR-2682-5p
hsa-miR-26a-1-3p
hsa-miR-26a-2-3p
hsa-miR-26a-5p	7.19006	6.68173	6.01598	7.26461	6.89202	7.09705	6.59913	7.51405		6.26641	6.6191	5.88458	7.80781	6.40467	5.91292	8.18617	8.12817	7.53588	6.05631	6.45349	6.17989	7.66438	6.3806	8.42108	7.20136	6.99273		6.12042	8.19355	8.45958	7.18451	8.23017	6.47604	6.49606	6.98599	5.95554	6.13816	7.27172	6.3343		7.59342	6.6226	5.9791	7.65687	6.35098		6.28412	6.85991	7.04616
hsa-miR-26b-3p	5.78375				5.7546								5.78894					6.19314				5.9698	6.20304									5.85808						6.17044
hsa-miR-26b-5p	8.26705	7.77537	7.13368	8.58474	8.54009	8.64805	8.17189	8.86832	7.21196	8.12765	7.81164	7.49277	9.29471	7.80658	7.03699	9.86127	9.7055	8.7287	7.03521	8.11512	7.4531	9.34053	7.85591	10.2805	9.00174	9.0244	7.29761	7.60871	10.1016	10.0717	8.69561	9.649	7.91226	7.87162	8.36245	7.08504	7.49183	8.41736	7.90315	6.90356	8.8923	7.97984	7.38745	8.85139	7.86006	6.9894	7.75764	8.29214	8.62206
hsa-miR-27a-3p	7.29855	8.93582	7.33231	8.91465	8.3121	9.06543	8.002	8.8928	7.44628	7.46667	7.54597	7.32015	8.36821	7.76891	7.76199	8.88061	7.7029	8.83181	6.62575	8.62068	8.08188	9.46577	6.52431	8.13513	7.86834	8.36218	7.22743	8.20043	9.23843	9.06093	8.5841	8.58547	7.41903	8.73475	7.95546	7.3548	7.47152	8.23917	8.16182	7.17978	8.61756	6.21679	7.44914	8.33385	7.3569	8.0332	6.56332	7.78346	7.26249
hsa-miR-27a-5p
hsa-miR-27b-3p	7.78883	8.07761	6.59163	8.37818	7.23222	8.58619	7.0396	8.48926	6.88688	6.98915	6.55645	6.38948	7.67091	7.23772	6.83428	8.40217	7.9972	8.32854	5.97885	7.52124	6.81004	8.76905	6.64464	8.57901	7.56207	8.02728	6.33129	7.28971	9.17672	8.93458	7.37404	8.19617	6.98573	8.0497	7.062	7.07798	6.69375	7.56493	7.22194	6.75362	8.42056	6.21825	6.9697	7.17555	6.5033	6.87282	6.46139	7.03149	6.72581
hsa-miR-27b-5p
hsa-miR-28-3p
hsa-miR-28-5p																								5.84058					5.79797
hsa-miR-2861
hsa-miR-2909
hsa-miR-296-3p	5.87917	5.98882	6.18963	6.2861	5.93639	6.03564	6.48208		6.26575	6.03668	6.1639	6.25355	6.03211	5.96994	6.19055	6.16419	6.05627	6.09833	6.39957	6.07068	5.98119	5.76573	5.97995	5.9972	5.8937	5.78158	7.02206	6.19746		5.97216	6.07561	5.88547	6.37515	6.27404	6.24119	6.32513	6.31173	5.87018	6.31534	6.46864	6.01937	6.34887	6.18005	6.01709	6.53905	6.4791	6.10872	5.95765	6.27757
hsa-miR-296-5p																		5.95113				5.97622	5.98623								5.75653							5.93318
hsa-miR-297	6.34466	5.98042	6.17523	5.96729	6.45582	6.04084	6.44508	6.46458		6.03527		6.09071	6.36434	5.89307	5.92019	6.04394	6.22533	6.26218	6.0169	5.97296	6.01604	6.20693	6.22184	6.38067	6.11067	6.16967	5.96028	6.36835	5.98985	6.22659	6.28758	6.29268	5.93285	5.93595	6.00682	5.92132	5.97487	6.12766	6.16781	6.00167	6.13105	6.11438	6.20296	6.00595	6.10084		6.26727	6.1966	6.4317
hsa-miR-298	6.32574	6.68632	6.8688	6.534	6.59145	6.68385	6.38127	6.708	6.45021	6.57309	6.74444	6.63104	6.59468	6.45507	6.66183	6.1198	6.44851	6.41328	6.62717	6.65762	6.67706	6.26279	6.69346	6.63239	6.64839	6.68431	6.6501	7.2185	6.60119	6.78197	6.61183	6.64404	6.46286	6.47509	6.32596	6.50289	6.28593	6.56713	6.38657	6.58494	6.45264	6.50246	6.80233	6.67258	6.53904	6.90425	6.81518	6.72948	6.53634
hsa-miR-299-3p		6.61098	5.77131	6.41183	5.90039	6.43837		6.00388	6.54514	6.97306	7.12399	6.9701		6.48962	6.61712	6.49791	5.82288		6.59662	6.37353		6.03355	5.98233	5.89372	6.42983	6.81028	6.58953	6.64149		5.91236	5.88881	5.8107	6.5613	6.19747	6.19608	6.65376	6.89621		5.94267	6.537	6.17403	6.58801	5.77762	6.62371	6.64587	6.36587	6.70271	6.02363
hsa-miR-299-5p	6.41668	7.29	7.54489	7.06227	6.3649	7.16654	7.26572	6.52386	7.06164	7.95498	7.31078	7.18362	7.37834	7.58323	7.35022	7.2727	7.41303	6.93599	8.15776	7.06304	6.58194	7.06826	7.38044	6.95027	7.07246	7.72322	7.25355	6.99739	6.91873	6.51847	7.40956	6.66325	7.642	6.80839	6.61957	7.4065	8.00479	7.01055	7.62049	7.87037	7.5396	7.78241	8.04465	7.29968	7.97389	7.63653	7.61122	7.13563	6.98936
hsa-miR-29a-3p	8.98815	8.04871	7.1368	8.30052	8.88606	8.59055	7.86118	8.91381	8.01664	8.09599	7.12612	6.31584	8.53679	7.29413	7.56304	9.66688	9.59576	8.29428	6.65342	7.69456	7.91499	8.64712	7.47865	10.1131	8.70565	9.28868	5.99034	7.17675	10.151	10.2257	8.12902	9.40384	7.65185	8.21358	7.53131	6.71747	7.77651	8.03745	6.89701	7.90796	8.77451	7.63878	6.59594	8.34111	6.07847	8.14707	6.308	8.35406	8.14829
hsa-miR-29a-5p	6.07566				5.96876											6.18497	6.16965	5.8216						6.39251		5.76908			6.41731	6.22472		5.79889
hsa-miR-29b-1-5p	6.47436	6.18749	6.72776	6.07806	6.63021	6.08826	6.51645	6.51208	5.91654	6.09138	5.82604	6.2401	6.41506	5.98049	6.00693	6.22907	6.56024	6.96557	6.05561	6.31381	6.13455	6.26719	6.81165	6.92506	6.20522	6.54023	6.48922	7.15857	6.30847	6.64565	6.3615	6.3701	6.40231	6.22667	6.49397	6.18721	6.27854	6.65604	6.39134	6.24953	6.30791	6.19209	6.79878	6.54445	6.6348	6.25566	6.41382	6.58325	6.77586
hsa-miR-29b-2-5p																		5.95429				5.78142
hsa-miR-29b-3p	9.92204	8.14664	7.48954	9.292	9.09871	9.28021	8.16526	9.26545	8.37616	9.34801	8.24628	7.51763	9.20874	7.04026	7.18383	10.2836	9.4317	9.18545	6.84784	8.04121	8.16519	9.93019	8.59427	9.97121	9.54735	9.77495	7.517	7.4866	10.719	10.4587	9.32414	9.8631	8.61014	8.1759	9.31499	6.81889	8.30854	8.7335	7.85523	8.22663	9.53132	8.38098	7.4254	9.35267	7.53572	8.5491	7.44869	8.41262	9.02137
hsa-miR-29c-3p	8.65376	7.40033	7.19775	9.4212	8.36564	8.85646	8.09048	8.77812	7.28764	8.87195	7.84353	6.74108	9.37252	6.70554	6.34285	10.4304	9.49454	9.08301	6.87429	7.75658	7.49232	9.77487	8.08643	10.2446	9.46842	9.00257	7.22402	6.45724	10.5455	10.1839	9.33813	9.3639	8.06626	7.62498	8.73053	6.1867	7.56019	9.06449	7.05317	6.86478	9.6446	7.80759	6.92485	8.80679	7.38833	7.4627	6.66539	8.1194	8.94366
hsa-miR-29c-5p	5.83805															6.08711		5.96123				5.82456		5.90786					6.16447	5.87613		5.7901
hsa-miR-300
hsa-miR-301a-3p	7.05523				5.77135	5.87705		6.18696				6.05761				5.8945	5.81329			5.8611	6.53885								6.29418			6.17082		5.86943	5.95687					5.80523							6.68
hsa-miR-301a-5p
hsa-miR-301b
hsa-miR-302a-3p	9.44799	10.5251	10.4291	10.2641	10.9318	10.2128	10.2428	9.97262	9.83642	10.1658	10.3638	10.3318	10.1676	10.7282	10.0615	9.86238	10.1074	10.4307	10.1306	10.2593	9.69943	10.5376	9.88717	10.2835	10.1583	10.3615	10.523	10.1985	9.83461	9.93802	9.82495	9.02388	10.2357	10.2815	10.0364	10.1836	9.91682	9.42171	10.0179	10.2932	10.3245	10.0422	10.341	10.3802	10.3847	9.7331	10.1045	10.3437	10.0886
hsa-miR-302a-5p
hsa-miR-302b-3p
hsa-miR-302b-5p
hsa-miR-302c-3p
hsa-miR-302c-5p	6.7309	6.89168	6.46346	6.82242	6.21235	6.59117	7.03992	5.93942	8.02317	6.7077	7.27933	6.97969	6.38559	6.52599	6.99488	6.9855	6.45246	6.18539	6.92872	6.82025	6.68728	6.89229	6.05905	6.54935	6.65219	6.64301	7.58813	6.72411	6.9217	6.97741	6.80066	6.34827	7.18133	6.75273	6.90657	6.97915	7.71795	5.98008	7.23298	7.212	6.75415	6.9868	6.86426	6.50456	7.37571	7.6121	6.52013	6.33626	6.75461
hsa-miR-302d-3p																		5.82453					5.86149
hsa-miR-302d-5p
hsa-miR-302e	6.60031	5.84475	5.9811	5.98532	6.11458	6.05717	6.29587	6.02143	6.13079			5.82074	6.25519	5.94038	5.95747	6.21949	6.0127	5.96767	5.93982	6.02315	6.02966	6.1688	5.82943	6.29989	6.0812	5.99592	5.88982	5.98121	6.16697	6.37255	6.18005	6.10441	5.99815	5.91287	6.00905	5.85559	5.9924	5.88288	6.24054	5.88414	6.1597	6.04761	6.11951	6.72846	6.1085		5.97316	6.08512	6.2269
hsa-miR-302f
hsa-miR-3064-3p
hsa-miR-3064-5p
hsa-miR-3065-3p
hsa-miR-3065-5p
hsa-miR-3074-3p
hsa-miR-3074-5p
hsa-miR-30a-3p																						6.27404										5.95479						6.22036
hsa-miR-30a-5p	7.09368	6.47379	7.37851	7.18397	7.04503	7.82547	6.84846	7.11376	6.47586	6.21599	6.75859	6.05762	7.34531	6.27812	6.34812	7.45586	6.81731	8.18988	6.22966	6.04367	7.12823	9.13824	7.05193	7.50495	6.79514	6.15774			8.4779	7.2644	7.9808	8.61714	6.3248	6.05284	6.50025	6.15349	6.21119	8.56358	5.95209		6.64204	5.94888		7.09622		6.517	6.39819	7.13366	7.86182
hsa-miR-30b-3p
hsa-miR-30b-5p	8.48003	7.63926	6.98934	8.11487	8.32363	8.78161	7.8936	8.83191	7.81033	6.95647	6.95176	7.52928	8.77872	7.57152	7.72399	9.11494	8.70034	8.84737	6.63311	7.30114	8.33992	8.6562	7.86442	8.90295	8.02028	8.18284	6.56164	7.19815	8.95071	8.28765	8.16577	9.19257	7.27371	7.88215	8.23456	7.70637	7.54811	8.39624	7.1268	6.90239	7.95292	7.00279	6.90869	8.2486	7.40206	7.56137	8.10042	7.57798	8.68143
hsa-miR-30c-1-3p	6.03677	7.00814	6.48871	6.72917	6.07361	6.73502	6.33841	6.16096	6.9995	7.09531	7.09049	7.10766	6.27457	7.009	6.76009	6.4198	6.43151	6.00575	6.98604	6.53822	6.56109	6.45669	6.75004	6.58425	6.81949	6.78144	7.55186	6.88238	6.29908	6.46065	6.47723	6.0985	7.12149	6.66741	6.81764	6.95856	6.77918	6.00971	6.74076	7.27768	6.31972	7.09343	6.60912	6.37231	6.94013	8.38056	6.88973	6.5871	6.41382
hsa-miR-30c-2-3p
hsa-miR-30c-5p	9.12392	7.65213	7.64296	8.24346	8.58751	9.21047	8.26208	8.80267	8.18019	7.46103	7.12544	7.46275	8.79037	7.9183	7.84274	9.23132	8.86602	9.12085	6.86577	7.60412	8.63254	9.40264	8.1853	9.37046	8.42237	8.68664	6.96073	7.87099	9.90956	9.54671	9.17009	10.2037	7.75452	7.99322	7.88651	7.79144	7.71911	9.14032	7.32421	7.15077	8.26015	7.30596	7.09124	8.36613	7.35223	7.94312	7.9804	8.29626	9.13807
hsa-miR-30d-3p
hsa-miR-30d-5p	7.6082	7.02885	6.62096	7.143	7.29502	7.49516	6.69579	7.35914	6.87398	6.10317	6.3506	6.81346	7.83723	6.49054	6.73486	7.81499	7.2316	8.09818	6.22426	6.3243	7.45561	7.80751	6.99022	7.61308	6.69691	6.93995	6.11856	6.62495	8.30907	7.86788	7.266	8.22897	6.65504	6.8274	7.7117	6.54778	6.48285	7.43467	6.48635	6.35393	6.78816	6.27668	6.2046	7.38227	6.44857	6.85429	7.61698	6.78639	7.44934
hsa-miR-30e-3p	6.7554	5.94492	6.55476	6.19646	6.44857	6.7831	6.57969	6.46827	5.89295	5.96402	6.03162	5.8999	6.72614	6.11178	5.90093	6.89026	6.68294	6.93945		5.95327	6.23968	7.37224	6.01002	6.78405	6.27679	5.95206			7.20184	6.83861	6.68318	7.20299	5.99756	6.15601	5.75088	6.01758	5.98527	7.28805	5.79793		6.24117	5.97551		6.11455		5.92776	5.79933	6.44423	6.98821
hsa-miR-30e-5p	7.43685	6.94847	6.47142	7.30721	7.28492	8.04523	7.07564	7.41836	6.46518	6.80423	6.73838	6.29846	8.14229	6.64246	6.22517	8.19924	8.08504	7.78087	5.90434	6.65526	7.09653	8.44611	6.64384	8.57838	7.53728	7.57772	5.91143	6.41659	8.88213	8.67434	7.46082	8.2789	6.54295	7.07287	6.7992	6.42137	6.50806	7.70136	6.17109	6.0543	7.42118	6.3865	5.94422	7.3439	6.54564	6.50016	6.25899	7.03991	7.85795
hsa-miR-31-3p
hsa-miR-31-5p								5.92039										5.9343
hsa-miR-3115
hsa-miR-3116		5.78545							5.87952	6.06486	5.99332	5.7941			5.87981			5.77838	5.82306			5.74652	6.06499				5.98607	5.77595				5.86315				5.87452						5.8245					5.88359
hsa-miR-3117-3p
hsa-miR-3117-5p
hsa-miR-3118
hsa-miR-3119			5.75617																					5.78484				6.10154
hsa-miR-3120-3p
hsa-miR-3120-5p	6.01771	5.87401	5.98137	5.82652	6.13791	5.92231	6.17934	6.12266	5.78037	6.0622	6.08223	5.98776	5.97522		5.85541	5.93318	5.85522	5.72958	5.94477	6.10688	5.8982		6.04439	6.14534	6.01184	5.9451	6.07791	5.87199	5.89534		6.14383	6.16116	6.0011	6.06402	5.99756	5.94539	6.09756	5.91948	6.04896	5.93885	5.88834	6.00971	6.06727	5.93754	6.16918	5.87949	6.14988	5.97075	6.18485
hsa-miR-3121-3p						5.83787				5.95954	6.25477	5.98884							6.08877						5.9271								6.15585						5.7556			6.3129		5.85128			5.75715
hsa-miR-3121-5p
hsa-miR-3122
hsa-miR-3123	5.82867																				6.25677
hsa-miR-3124-3p	13.0633	13.2482	13.2522	12.7094	13.0714	13.2118	12.8908	12.9418	12.6315	13.3459	12.9919	13.1997	12.8078	13.4148	12.9496	12.9791	13.365	12.3222	13.2045	12.9074	12.7576	12.4023	13.4407	12.8493	12.9753	12.2926	12.4335	12.2766	12.5665	12.6209	12.7454	12.2258	13.2611	13.1058	13.5546	13.2649	13.4654	12.0131	13.3606	13.2123	13.0235	13.3419	13.3737	13.1704	13.1517	12.5175	13.6202	13.3748	13.3805
hsa-miR-3124-5p	6.31065	5.82492	6.03037	6.10117	6.41849	6.06524	6.63325		7.36651	7.67455	6.52797	6.46567	6.14751	6.2881	6.15195	6.24197	5.9941	5.98803	6.38188	5.88921	6.29165	6.1253	6.57528				6.31039		6.02374		6.12642	5.74671	6.1022	5.8322	6.41848	6.2341	6.14242		7.15811	6.55353	5.78392	6.5706	6.21213		5.89433	7.27949	6.26137	6.48078	6.63709
hsa-miR-3125
hsa-miR-3126-3p		6.04924	6.37557	5.94255		6.09209	6.80638		6.00992	7.31512	6.45538	6.16532	6.69707	6.27223	6.05683		6.48389		7.00968	5.98101					5.90945								6.09412			6.25117	6.39749	5.87807	6.71759	6.3967	6.46542	6.60572	7.49138	6.1056	7.08715	6.61504	6.34853	5.97195	6.14251
hsa-miR-3126-5p	6.20027	7.1246	7.05414	6.74309	6.43697	7.00267	6.56042	6.61361	6.76844	7.15884	7.03472	7.04165	6.58586	6.86534	7.09905	6.20111	6.62629	6.10737	7.06157	6.77484	6.58724	6.02181	6.80037	6.66054	6.90937	6.67036	6.94699	7.21524	6.70428	6.7654	6.70136	6.52981	6.91583	6.76699	6.15597	6.87696	6.63119	6.20375	6.56897	6.72251	6.53954	6.95457	6.81281	6.83509	6.8334	6.63545	6.91825	6.76116	6.61848
hsa-miR-3127-3p																		5.91613					5.90567
hsa-miR-3127-5p
hsa-miR-3128
hsa-miR-3129-3p
hsa-miR-3129-5p																							5.73819
hsa-miR-3130-3p
hsa-miR-3130-5p
hsa-miR-3131
hsa-miR-3132
hsa-miR-3133	7.55817	7.37325	7.98136	7.24707	9.99152	7.84271	6.9056	8.66826	8.38234	9.11494	7.73699	7.28983	7.97992	7.10124	8.39196	6.47003	6.86242	8.07609	6.4065	7.61009	8.48421	8.44222	8.24545	7.35321	8.02601	8.94385	6.48116	9.20972	8.24332	6.75295	8.20926	8.16934	6.23121	7.2602	7.60125	7.21303	6.29059	8.66442	6.55204	6.68845	7.40816	6.36396	7.79308	7.75583	6.53833	8.17134	7.97924	7.87696	7.10482
hsa-miR-3134
hsa-miR-3135a	6.72009	7.21967	7.03814	7.23821	6.99844	7.32252	7.41645	7.1274	7.58679	7.73241	7.65437	7.61255	6.95968	7.1133	7.49754	6.96971	7.16856	6.59224	7.53162	7.32777	7.20166	6.47629	7.07472	7.02327	7.38085	7.25705	8.17647	7.2557	6.932	6.64766	6.94066	7.06588	7.42584	7.29121	6.8293	7.56602	7.63656	6.7453	7.65324	7.3725	7.06432	7.67351	7.51975	7.08949	7.62668	7.2785	7.38113	7.05339	7.26198
hsa-miR-3135b		6.05497		5.83352		5.82487	5.83693		6.03728	6.19576	6.53848	6.14476		5.93636					6.08183	5.81719					5.80726		6.11958						6.0961	5.78723		6.0821			6.24834	6.03679		6.47724	5.87385	5.82219	6.14799	6.0619	6.11707	5.85475	5.90283
hsa-miR-3136-3p	9.76441	11.4972	10.6753	10.9285	10.9932	11.3756	10.1966	10.9829	11.0781	11.7064	11.8849	11.3023	10.6969	11.0859	11.3675	10.5469	10.8628	10.3914	10.8797	10.8665	10.5202	10.5073	11.0159	10.9789	11.7521	11.5831	10.368	11.378	11.1152	11.2568	10.9946	10.5281	10.9729	10.9395	10.3869	11.5425	10.8614	10.3526	11.0231	10.8074	10.9382	10.8992	10.949	11.4635	10.8791	10.3277	11.1832	10.9229	10.3056
hsa-miR-3136-5p
hsa-miR-3137
hsa-miR-3138
hsa-miR-3139
hsa-miR-3140-3p
hsa-miR-3140-5p
hsa-miR-3141
hsa-miR-3142	6.15153				6.64469			6.37467	6.15251	6.08291			6.35242		6.00342	6.14402		6.30685			6.35215	6.55561		6.15513	5.82146	6.54259		6.81269	6.38371	6.1206	5.93867	6.77035		5.91425	6.89739		5.7846	6.30396			5.82548			6.13318		5.87483	5.78938
hsa-miR-3143
hsa-miR-3144-3p
hsa-miR-3144-5p
hsa-miR-3145-3p
hsa-miR-3145-5p					6.06193			6.01718	6.51645	6.47084					6.132						5.94334				5.92164																							5.84281
hsa-miR-3146	6.02981		6.21441	6.06664	6.0707	5.88249		6.13754			5.94589	5.82811	5.98739	5.95981	5.80346	5.92221	5.92769	6.12463	5.9265	6.01623	6.18191	5.99061	6.3137	6.12171	5.83949	5.96351		6.1788	6.0008	6.00586	5.94418	6.12296	5.80222	5.87403	5.93699			6.02652		5.88368	5.96633	5.99722	5.88039	5.85536	6.08211	6.33441	6.22453	6.06537	6.02385
hsa-miR-3147
hsa-miR-3148	7.93184	7.46653	7.92804	7.55807	7.84622	7.69219	8.61881	7.82459	7.25994	7.41498	7.43263	8.12758	7.93216	7.45481	7.65595	7.92967	7.92817	7.53449	8.00833	7.81225	7.60244	7.30954	7.81303	8.32031	7.84965	7.9077	8.26935	7.99294	7.54524	7.73809	7.86091	7.73115	8.12763	7.99207	7.54836	7.86491	8.15476	7.46555	7.98789	7.8853	7.74149	8.11411	8.07149	7.48996	8.0864	7.30595	8.08129	7.94705	8.33392
hsa-miR-3149	9.07698	9.01949	9.21504	9.02491	9.03146	9.09871	9.9494	9.21996	8.43299	8.87544	9.13591	9.40472	9.13356	8.88665	9.04798	9.35837	9.09299	8.5737	9.24493	9.159	8.87179	8.42575	8.9593	9.1846	9.03615	8.54087	9.18894	8.63605	8.12273	8.56848	8.86983	8.91589	9.37957	9.05773	8.99152	9.15235	9.49633	8.54284	9.28715	9.44546	8.97703	9.5043	9.39129	8.95861	9.56172	8.90903	9.6278	9.26852	9.83642
hsa-miR-3150a-3p
hsa-miR-3150a-5p
hsa-miR-3150b-3p
hsa-miR-3150b-5p
hsa-miR-3151-5p
hsa-miR-3152-3p
hsa-miR-3152-5p	6.12756	6.38373	6.55333	6.14979	6.80308	6.43081	6.31341	6.73097	6.21253	6.54483	6.60534	6.41227	6.42446	6.51549	6.43504	6.18635	6.28498	6.20056	6.25192	6.42698	6.4008	6.6769	6.47461	6.28444	6.54284		6.51479						6.13944	6.33222	6.55919	6.51022	6.45484	6.47523	6.24547	6.30961	6.30867	6.20324	6.73579	6.65374	6.87732	6.3433	7.02365	6.68922	6.6972
hsa-miR-3153
hsa-miR-3154
hsa-miR-3155a
hsa-miR-3155a/hsa-miR-3155b
hsa-miR-3156-3p	9.81665	10.3807	10.1191	10.3816	10.5054	10.6979	10.0452	10.5181	10.5032	10.8445	10.8263	10.7794	10.4053	10.5107	10.4995	10.1718	10.0237	10.0257	10.3028	10.5191	10.1997	10.5594	10.5656	10.5357	10.8986	10.7995	10.0461	11.0804	10.3685	10.644	10.7706	10.4301	10.2605	10.3791	9.8524	10.5827	10.1226	10.3758	10.1837	10.1171	10.4648	10.3812	10.3056	10.5978	10.0837	9.94007	10.9958	10.6672	10.0334
hsa-miR-3156-5p
hsa-miR-3157-3p																																												5.77612			5.88713
hsa-miR-3157-5p
hsa-miR-3158-3p
hsa-miR-3158-5p	7.75862	10.0671	9.14288	9.71346	7.8635	9.55064	8.89756	8.07409	9.80287	9.70185	10.1906	10.0421	8.38283	9.80732	9.75726	8.89494	8.80254	7.91775	10.2277	9.71698	9.87705	8.5623	8.33195	8.76511	9.51454	9.01561	10.3548	9.01442	8.70482	8.9152	8.66509	7.99215	10.1835	9.90881	10.583	9.93331	9.67944	7.78862	9.46865	10.3561	9.26713	10.2076	9.30882	9.67736	10.0044	11.8867	9.46425	9.15096	8.25984
hsa-miR-3159
hsa-miR-3160-3p
hsa-miR-3160-5p									6.23318		5.8582															5.85506	6.0973																				5.77965
hsa-miR-3161	6.54315	6.89109	6.96163	7.0506	6.76032	6.89641	6.58449	6.99569	6.88401	6.93525	7.2471	7.01769	6.67769	6.926	7.01617	6.65948	6.6246	6.84093	6.94695	7.03049	6.70422	6.70049	6.90961	6.89109	6.99858	7.19824	7.45586	7.35056	6.92255	6.927	6.8683	6.93997	6.94843	6.98572	6.51148	6.97486	6.9181	6.94611	6.46992	6.92278	6.86953	6.87238	6.89078	7.06013	7.22856	7.01122	7.24264	6.90172	6.70382
hsa-miR-3162-3p	5.94205	6.67697	6.61429	6.56795	5.85459	6.26969	6.59585	5.79254	6.72829	6.59736	6.67091	6.57396	6.16643	6.43737	6.33599	6.57162	6.3871	5.81162	6.97227	6.32654	6.29672	6.41159	6.39783	6.31689	6.23645	6.42335	6.9743	6.49603	6.48066	6.41566	6.70485	6.02502	6.87461	6.70413	6.15931	6.67977	7.08842		6.67627	6.83808	6.31681	6.86919	6.30615	6.51226	6.65018	7.00953	6.25096	6.38242	6.7439
hsa-miR-3162-5p
hsa-miR-3163
hsa-miR-3164
hsa-miR-3165	6.35389	7.76999	6.62699	7.28655	6.42296	7.51788	7.17821	6.69213	7.27878	7.66622	8.08347	7.80957	6.70917	7.67595	7.61212	6.84461	6.93609	6.37208	7.8479	7.49926	6.09156	6.25959	7.07845	6.93609	7.62135	7.22213	7.23981	7.05922	6.63317	6.59162	6.93042	6.32334	7.93721	7.50865	6.61797	8.15542	7.45728	6.29307	7.29293	7.54004	7.19986	8.04801	7.35822	7.35268	7.78453	7.17252	7.62013	7.56769	6.93294
hsa-miR-3166
hsa-miR-3167
hsa-miR-3168
hsa-miR-3169
hsa-miR-3170	5.94717																				6.16402
hsa-miR-3171				8.00406					6.10487						6.44867	7.2655					5.82415
hsa-miR-3173-3p	5.77511		5.80571		5.92663		5.91634	5.81192	5.90792			5.82721						5.89115			6.11003		5.76056	5.84047			5.77775	6.46447												5.87749			5.82492			6.30789			5.8566
hsa-miR-3173-5p
hsa-miR-3174
hsa-miR-3175	7.41178	6.99262	6.57285	6.90935	7.27061	6.54953	6.42995	7.45162	8.48195	7.90141	7.28122	6.60377	6.82577	6.67771	7.25003	6.92171	6.33368	6.99297	6.62865	7.24992	8.53342	8.00123	7.31341	6.87701	6.52142	7.73176	8.03017	8.32788	7.04502	6.50234	6.94595	7.92833	6.42842	6.57189	8.30369	7.14034	6.9435	7.65289	7.59242	7.58121	6.42566	6.60241	6.7288	7.2632	7.55333	9.35613	7.17012	6.64732	6.63928
hsa-miR-3176
hsa-miR-3177-3p
hsa-miR-3177-5p
hsa-miR-3178	8.69679	10.1101	10.0073	9.87921	9.02707	10.0615	9.40121	8.91907	9.81049	9.77077	10.569	10.0343	9.35219	10.2964	10.2964	9.45688	9.39897	8.52457	9.99745	9.77355	9.63658	8.88231	8.56187	9.6475	9.96879	9.9017	9.53273	9.98123	9.49069	9.53766	9.59965	8.4628	10.1724	10.1526	9.48774	10.4501	10.0277	8.52027	9.72364	9.91969	9.41606	10.0624	9.69498	10.2988	9.24242	9.82932	10.0138	10.0177	9.56748
hsa-miR-3179
hsa-miR-3180-3p
hsa-miR-3180-5p
hsa-miR-3180/hsa-miR-3180-3p
hsa-miR-3181
hsa-miR-3182	11.7396	10.8946	11.0416	9.61295	9.22934	9.71867	9.82058	9.66819	12.5796	10.7544	8.78142	10.6914	9.0608	10.0586	11.9056	10.262	9.92601	9.09593	9.25372	12.0772	12.1554	10.2467	8.22503	9.22218	11.1508	9.34905	8.36908	9.43975	9.08643	8.54753	9.20015	10.1642	8.97861	10.9045	9.57039	11.7123	11.1583	9.8917	10.7556	12.074	11.3768	9.21106	11.0285	9.04113	9.46769	10.2836	10.2119	10.0121	9.67662
hsa-miR-3183	7.07124	6.8002	7.24497	6.88715	7.28638	7.17083	7.08728	7.22483	6.85651	7.4468	7.26223	6.74253	7.07274	6.99593	7.11599	6.90984	6.79953	6.93639	6.75727	6.8702	7.10108	6.83889	7.3117	7.05807	7.0277	7.04108	6.82519	7.07725	6.9484	6.5489	7.02556	7.01712	6.70008	6.79415	7.09228	6.93178	7.63684	7.00174	6.70278	6.78966	6.78468	6.76223	6.94619	7.23015	6.92704	7.12416	7.30696	7.25393	7.01402
hsa-miR-3184-3p	6.47871	6.164	6.44673	6.26052	6.60819	6.3687	6.78357	6.54096	6.58765	6.8891	6.24932	6.45312	6.64838	6.3433	6.32902	6.46037	6.56836	6.11175	6.40229	6.48236	6.50113	5.94346	6.52467	6.80432	6.47235	6.89558	6.75293	6.46777	6.515	6.67285	6.50241	6.41694	6.49703	6.34616	6.4477	6.31173	6.71111	6.11984	6.64936	6.35457	6.40428	6.54613	6.57335	6.33457	6.33384	6.39449	6.40051	6.63877	6.51544
hsa-miR-3184-5p
hsa-miR-3185
hsa-miR-3186-3p
hsa-miR-3186-5p
hsa-miR-3187-3p
hsa-miR-3187-5p
hsa-miR-3188
hsa-miR-3189-3p																																														6.19558
hsa-miR-3189-5p
hsa-miR-3190-3p
hsa-miR-3190-5p
hsa-miR-3191-3p
hsa-miR-3191-5p
hsa-miR-3192-5p
hsa-miR-3193
hsa-miR-3194-3p
hsa-miR-3194-5p
hsa-miR-3195	6.20939	7.45512	7.00059	7.05009	6.20322	6.82219	6.66201	6.25067	6.36272	6.73435	7.32735	7.33537	6.2269	7.17709	6.95145	6.74946	6.74861	6.11245	7.92547	6.91742	6.35901	6.71717	6.84915	6.4918	6.67537	6.92126	7.05902	6.93563	6.54188	6.64133	7.13329	6.27791	8.04852	7.55853	6.38496	7.65909	7.53279	6.09097	6.75392	7.65848	6.92835	7.99013	6.91428	7.43505	7.6014	7.2731	7.11983	7.04421	6.70461
hsa-miR-3196	9.39499	10.3273	10.2035	10.1805	9.09859	9.81775	9.8948	8.8954	10.017	10.3748	10.8188	10.2932	9.15633	10.3551	10.5884	10.0981	9.91303	9.53115	10.9915	9.94172	9.295	9.38336	9.58564	9.50282	9.79887	10.1236	10.7569	10.3569	9.80769	9.31762	9.74126	8.9641	10.9788	10.4344	9.04	10.7694	10.6942	8.73324	10.3894	10.4324	9.83756	10.9463	10.1968	10.1845	10.3433	9.99969	10.3465	10.1148	10.1346
hsa-miR-3197		6.39181	6.38536			5.79758			5.92568	7.18512	6.06295	6.0691		5.82792	5.90579		6.12356		6.87947	5.9522			6.42922		6.2661		6.50672		5.78559		5.82839		6.53044			5.96263			6.84529	6.30251	6.188	6.78684	6.22645		6.56722			5.89703
hsa-miR-3198
hsa-miR-3199
hsa-miR-32-3p	10.3268	10.1754	10.3558	10.0921	10.0834	10.1746	11.1151	10.5241	9.5492	9.733	9.70701	10.3613	10.3905	10.0928	10.2078	10.6389	10.4618	9.64737	10.403	10.3203	10.1092	9.35141	10.0962	10.9815	10.2836	10.5296	10.9869	10.2738	10.252	10.6907	10.4003	10.3759	10.7083	10.3257	10.1682	10.2119	10.5806	9.52647	10.2024	10.3528	10.3383	10.465	10.5276	10.1181	10.5922	10.0169	10.4746	10.3493	10.877
hsa-miR-32-5p	6.50343			6.09533	6.65108	6.60262	5.80665	6.51591					6.76961			6.79367	6.41409	6.34639		6.18244	6.61001	7.04124		6.68822	6.38922	6.43002		5.85054	7.32556	7.87971	6.12516	6.61109		6.46275	6.27905	6.04034	5.94592	6.45034			6.17006			6.12128	5.85227	5.78382		5.75679	6.14144
hsa-miR-3200-3p
hsa-miR-3200-5p
hsa-miR-3201	6.03535	6.4419	6.90845	6.75126	6.79151	6.48492	6.01876	6.77232	6.47218	6.80621	7.41394	6.50695	6.53008	6.34216	6.79763	6.28644	6.4745	6.58473	6.16785	6.56388	7.20385	6.16453	6.55912	6.02892	6.5167	5.93698	5.79293	6.59977	5.97297	6.10365	5.85913	6.33734		6.1019	6.75826	6.47126	5.77099	6.62224	6.25138	6.50606	6.29484	6.29554	6.70767	6.75008	6.34359	7.33825	6.63135	6.65905	6.42285
hsa-miR-3202	7.8639	9.31832	8.58987	9.40891	7.82212	8.52067	8.71548	7.95479	10.1265	8.99566	9.38068	8.76582	8.50121	8.97469	8.75874	8.72241	8.04686	7.86162	9.12207	8.57522	9.55528	8.659	8.07439	8.53713	8.21709	8.15243	10.4578	8.40749	8.53454	8.02628	8.47943	7.95599	8.91136	8.83074	8.67489	9.35333	8.97832	7.68219	9.19051	9.9907	8.47805	8.98599	8.56649	8.46435	9.04793	10.3746	8.49687	8.35173	8.74344
hsa-miR-320a	8.08055	6.26971	6.26655	7.38297	7.72276	7.15017	6.86499	7.75154	5.92078	5.9704		5.84898	6.9619	7.16194	6.10814	8.0036	7.38884	7.3447	6.30187	6.77717	8.0173	6.98648	7.21523	8.22367	6.98496	7.50747	6.04658	6.8138	7.5053	7.92854	6.90885	8.05236	8.13003	6.72678	7.04272	5.86196	5.95768	7.18268	6.26508	6.29554	7.30113	7.44643	6.14536	6.48619	5.96016	6.24769	5.89289	6.41559	7.17849
hsa-miR-320b	8.18414	6.43837	6.26793	7.34778	7.73169	7.18883	6.9427	7.70602	6.76581	6.18452	6.14095	5.99735	6.94969	7.22277	6.41653	8.13831	7.40151	7.19053	6.49731	6.89594	8.22986	6.92068	7.10562	8.35649	7.09791	7.68047	7.03967	6.87659	7.60944	8.09164	7.00749	8.17289	8.27804	6.82285	7.176	6.09459	6.11949	7.01607	6.38771	6.64186	7.4008	7.57548	6.26408	6.47665	6.13715	6.80263	5.91471	6.44549	7.22994
hsa-miR-320c	7.29543	5.83618		6.5947	7.0741	6.43755	6.1087	7.11264					6.35639	6.60408		7.06999	6.67721	6.51775		6.18719	7.44695	6.67294	6.3867	7.44023	6.35487	6.75421		6.26952	6.85656	7.16863	6.30087	7.4231	7.23932	6.13665	6.72093			6.33711		5.88852	6.55692	6.64507		6.04118		5.83901			6.44615
hsa-miR-320d	5.83508				5.8226																6.10307											5.81166
hsa-miR-320e																					5.92089											5.77503
hsa-miR-323a-3p		6.28989	6.2787	6.13611		6.28657	6.41776		6.76086	6.2346	6.34908	6.63694		6.32253	6.37858	5.99674	6.19447		6.50143	6.26041				6.05155	6.26221	5.97144	6.8551			5.7818	5.78672		6.61138	6.45302		6.87433	6.36867		6.49843	6.25939	6.17568	6.77331	6.58425	6.04761	6.53149	6.06361	6.17882	6.22638	6.58189
hsa-miR-323a-5p
hsa-miR-323b-3p
hsa-miR-323b-5p																		5.99369				5.81553	6.03601							5.8178		5.96877						5.89147	5.78669
hsa-miR-324-3p	5.77203																	5.81084
hsa-miR-324-5p
hsa-miR-325
hsa-miR-326
hsa-miR-328-3p	6.49418		5.84959		5.91784		5.88589	5.96152		5.82855			5.87522			5.96847	5.93936				5.87635			6.09593		5.9045	5.83358	5.76442	5.97645	5.84703	5.82786	5.8493			6.01172		5.84417												5.76858
hsa-miR-328-5p
hsa-miR-328-5p
hsa-miR-329-3p
hsa-miR-330-3p									5.78101
hsa-miR-330-5p
hsa-miR-331-3p	7.33942	6.11631	6.86458	6.38743	6.86202	7.14715	6.68167	6.87431	5.8356		5.96956	6.42536	6.75759	6.33784	5.96796	6.64974	6.39958	6.78687	5.88106	6.77278	6.19138	7.26405	5.99908	6.55571	6.16026	6.13192	6.23355		7.0312	6.47849	7.04099	6.97736	6.4575	6.21039	6.94768	6.05763	6.14803	6.96665	6.1864	5.86889	6.30751	6.01103	6.42338	6.74768	6.67345	6.04163	6.53572	6.39371	6.5187
hsa-miR-331-5p		6.05661	6.74238	5.82794		5.98407	5.90304			6.05531	6.36713	6.0795		6.05356	5.91191		5.89716		6.30607						5.91749				5.96408				6.20174	5.83502		6.07732			5.81752	5.91384	5.79079	6.21183	5.95409	5.88147	5.97647		5.91327	5.99854	5.88385
hsa-miR-335-3p	9.40389	10.1866	10.317	10.0516	9.89846	10.1115	9.94373	10.0053	9.75586	9.84351	10.262	9.92879	9.85642	10.6127	10.1016	9.67938	9.71904	10.013	9.92739	10.2047	10.0148	10.1218	9.79979	9.82062	10.2317	9.97785	10.1559	10.0313	9.73573	9.3658	9.74236	9.58759	9.96189	10.1545	10.1928	9.92427	10.177	9.63806	9.82819	9.91956	10.1699	9.78242	10.1916	10.35	10.238	9.95049	10.2556	10.2913	9.95309
hsa-miR-335-5p	7.28335		5.95997	5.91819	6.61259	6.46893		6.13635	6.36236				6.32999	6.06925	6.08578	6.41073	6.87502	6.15681	5.8893	5.98578	6.62558	6.96995	5.90899	7.05424	6.05032	5.98202			7.44768	7.07679	6.73966	6.82459			6.0471	6.33053	5.84009	6.79003		5.97663	6.25675		6.02803	6.26004		6.08876	6.09072	6.51416	6.34929
hsa-miR-337-3p																5.78295								5.85528					5.91097
hsa-miR-337-5p														5.7791		5.75765	5.86689							5.84287					5.9135	5.81398
hsa-miR-338-3p	9.88575				5.80854	5.90868		5.81586	6.01888	5.84852			6.33158		5.9713			6.4299				7.74297	6.53891			6.77001		5.8692	6.23178		7.51058	6.45523						7.5673		6.56719	5.94336
hsa-miR-338-5p	6.6026	6.17172	7.77802	6.28158	5.98563	6.86096	6.34125	6.30438				6.41208		8.86548	6.8857	5.7576	6.03981	7.69423	6.56189	6.89621		6.45785			6.52076		6.46906	7.04158	6.71668	6.3467	6.60623	6.43504	6.42892	6.56662	6.88952	5.94805	5.92012	6.51995	6.67179		7.17728	5.96827	6.8156	6.40785	6.47641		6.22769	7.39652	6.05809
hsa-miR-339-3p
hsa-miR-339-5p	6.2047		5.98611	6.82563	6.26722	5.86316	6.34356	6.04909	5.8055		5.78641	5.88257	6.07644	5.93317	5.8944	6.60363	5.91357	6.37752		6.07543	5.92507	7.18506		6.55571	5.80628	5.99581	6.06015		6.34134	5.8328	6.98887	6.78309	5.84678	5.90926	5.76583	5.77895	5.98568	7.09364		5.98222	6.02146		5.94349	5.79098	5.97521	6.05678	5.82093	5.90809	6.14246
hsa-miR-33a-3p
hsa-miR-33a-5p	7.07606	5.97048		5.94982			5.86043	6.08529	5.8145				6.52496			6.52451	6.30106	6.38079		6.20927	6.68728	6.57147			6.10655				6.28606	6.00572		5.78312		6.2235		6.38386		6.26162			5.95176				5.79203
hsa-miR-33b-3p
hsa-miR-33b-5p	6.02084			5.8496	5.9107		5.95709	5.79557	5.80792				5.80808			6.26003		5.83136		5.78441	6.3877	6.76701							5.95884	6.33452								6.23291
hsa-miR-340-3p	6.62402	6.47336	7.0204	6.21811	6.78208	6.68922	6.83145	6.59532	6.72667	7.67218	6.61359	6.52124	7.16008	6.69336	6.61798	6.08833	6.85728	6.66315	6.53311	6.5243	6.54645	6.86964	7.03373	6.85465	6.86964	7.00859	6.51463	7.09348	6.77918	6.85033	6.83825	6.55857	6.4756	6.40994	6.69471	6.59933	6.57885	6.86612	7.12538	6.64695	6.79684	6.47612	7.29209	7.13439	6.85321	6.91755	6.79181	6.97912	6.79188
hsa-miR-340-5p	7.77509	7.43789	7.24221	7.23278	7.23964	7.21397	7.15392	7.02791	8.53919	7.21506	7.62484	7.17132	7.08478	6.67018	8.06006	7.13345	6.90436	7.09608	6.96651	7.34827	7.58612	7.62585	6.63431	6.94145	7.34411	6.92062	7.59558	7.49567	7.44603	7.29516	7.37149	7.91738	6.89914	7.24937	7.20279	6.98767	7.87424	7.23792	7.28453	7.35132	7.26043	6.76457	7.17548	6.94674	7.35276	7.4763	6.86336	6.80437	6.80906
hsa-miR-342-3p	7.51787	5.95758	6.68533	7.16643	6.19132	6.51087	7.75605	7.00447			5.80593	8.48461	8.31515	6.34968		7.53308	6.79994	7.81233	5.93939	6.06765	6.41798	6.37838	7.27384	6.4641	5.8283	6.20276	5.89191		8.09159	6.66743	6.63991	9.82659	6.27724	6.04277	6.69229	5.89809	5.7655	6.2915	6.28442		6.16997	5.82208	6.92352	6.35688			8.12125	7.24363	7.11205
hsa-miR-342-5p			6.65291	5.86617	5.81982	6.04943	6.31593	5.94562				6.52611	6.15974	7.11708	5.94041	5.87199		6.50487		6.17776					5.92132			6.20661	6.54597	5.92553	5.86494	6.72846		5.79337	6.06066				5.88598		6.09709		6.22261	5.90037			6.24298	6.64294	6.01251
hsa-miR-345-3p																																														5.94524
hsa-miR-345-5p
hsa-miR-346
hsa-miR-34a-3p
hsa-miR-34a-5p	7.48964	6.32373	7.2981	7.3754	7.88744	7.00036	7.68828	7.73691	6.24199	6.58682	5.87695	5.7805	7.58492	7.07326	6.70541	8.18588	7.51385	7.33043	6.77999	7.53432	6.447	8.57852	6.44995	7.79517	7.00931	6.64973	6.44922	7.01707	8.39928	8.47754	7.97984	7.62039	6.91737	7.1626	6.8844	6.46437	6.85246	8.16113	6.39635	6.12643	7.44774	6.31003	6.21905	6.50136	6.945	7.2172	5.85981	7.14522	7.28477
hsa-miR-34b-3p
hsa-miR-34b-5p								7.47429
hsa-miR-34c-3p								5.89508										5.76251
hsa-miR-34c-5p	6.1715		6.0033	5.76649	6.13594		6.00885	8.17236		6.03102	5.80736	5.80477	6.13795			5.80074	5.97627	6.11683	5.87799	5.80531	5.83684	6.08514	6.20922	5.96899	5.96483	5.90913		6.37395	7.02619	6.35163	5.93319	5.956						6.0253	6.29001		6.79854		5.8066				5.87715	6.05141	6.07365
hsa-miR-3529-3p	6.33881																																											7.17186
hsa-miR-3529-5p
hsa-miR-3591-3p	6.30172		6.3399	6.03466	6.82557	6.06237	5.97456	6.8077	5.80452	6.4881	6.02134	5.92495	6.40317	6.01017	6.15654	5.93877	6.08681	6.00537	5.8727	6.07306	6.12298	6.01949	6.48457	6.55849	6.18729	6.96751	5.88809	6.1449	6.16065		6.06361	6.24722		5.96467		5.88194		6.57826		5.8619	6.14887	5.80517	6.38599	6.05464	5.97042	5.87087	6.20919	6.51975	6.01799
hsa-miR-3591-5p	8.32901	8.09867	8.5277	8.09261	8.71226	8.43446	9.01098	8.736	8.04174	8.37985	8.22541	8.69724	8.45702	8.26588	8.44035	8.62825	8.32073	8.05178	8.33407	8.55034	8.17517	7.90702	8.32209	8.8431	8.41574	8.34645	8.48126	8.48376	8.25472	8.08707	8.35406	8.06386	8.51262	8.29767	8.16188	8.45863	8.6058	8.23647	8.65085	8.5244	8.4668	8.60645	8.74118	8.30157	8.75124	8.34359	8.66602	8.54658	8.98892
hsa-miR-3605-3p
hsa-miR-3605-5p
hsa-miR-3606-5p	6.75295	7.97445	7.69893	7.55203	7.27096	7.52044	7.5188	7.25907	7.27162	7.75749	8.34396	7.90853	7.41005	7.39115	7.53068	6.93487	7.45969	7.35822	7.63021	7.58532	7.1396	7.01153	7.39762	7.3954	7.55107	7.42323	7.70017	7.81283	7.11765	7.55996	7.09171	6.75223	7.71809	7.67497	7.25035	7.7306	7.26875	7.01702	7.50457	7.62525	7.27865	7.80032	7.74255	7.77642	8.04225	7.1435	7.70914	7.58556	7.56734
hsa-miR-3607-3p	8.01805	6.48932	7.52497	7.3717	8.22071	7.12182	6.54055	8.84556	5.85411	6.76708	6.58107	5.90673	8.55184	6.74255	6.44433	8.25558	7.5968	8.79243	6.85775	7.58026	6.85312	9.2431	7.59695	8.67562	7.17816	8.44228	5.85491	7.39755	8.50462	8.23592	8.74682	9.31975	6.37204	6.71297	7.84259	6.51411	6.67353	9.59918	6.88314	5.88372	8.11686	6.38255	6.77473	7.5796	6.15067	6.76157	7.08791	7.33583	8.02366
hsa-miR-3607-5p	6.90502	6.05618	6.79771	6.81193	7.32059	6.59751	5.96999	7.74302		6.37836	6.41828		7.57651	6.26879	6.01952	7.10515	6.85062	7.90394	6.53699	6.8247	6.10191	8.09011	6.56387	6.87512	6.56781	6.34515		5.98188	6.56745	6.45239	7.12306	7.61109	6.03076	6.13324	6.66475	6.06779	5.91307	8.45449	6.1398		7.04339	6.16597	6.17073	6.58835	5.90419	6.39454	6.28775	6.66376	7.06929
hsa-miR-3609																								5.92127								5.90954
hsa-miR-361-3p	5.91576	6.1818	5.93389	6.16225			6.0462		6.38704		6.00932	5.93523	5.80078	6.00032	5.97535	6.25962	5.8663		6.18427	5.96205	6.11773	6.07427	5.77389				6.41005		6.0245	5.90668	5.98026	5.89899	6.24386	6.23801	6.11316	6.24762	6.37594		5.928	6.37333	5.94807	6.12198	5.91904	6.01966	6.56132	6.8072	5.8013	5.87163	5.98899
hsa-miR-361-5p	7.86117	6.73751	6.7308	7.11812	7.33617	6.92145	7.20254	7.20407	6.812	6.57377	7.00446	6.74879	7.46022	6.88326	6.58653	7.93019	7.35223	7.69554	6.70145	6.96568	6.90847	8.08725	7.04012	7.73959	7.06674	6.99398	6.75149	6.87147	7.49674	7.71455	7.17199	7.73959	6.81119	6.89157	6.88226	6.68124	6.85757	7.50747	6.95608	6.68987	7.09862	6.71855	6.83257	7.07355	6.91459	6.8985	6.92766	6.9126	7.17127
hsa-miR-3610
hsa-miR-3611	8.35496	8.92195	9.34119	9.26319	9.05235	8.96554	8.64122	9.05544	8.99089	9.44241	9.47864	9.00625	8.79123	8.86624	8.94782	8.61696	8.71773	8.53904	8.81577	8.96054	9.45885	8.39277	8.74869	9.26552	9.05756	8.87163	9.15346	9.67486	8.88266	9.03516	8.67834	8.66466	8.76211	9.00402	9.08949	8.80244	8.16061	8.40354	8.89683	8.85825	8.72405	8.80577	9.08396	9.02332	9.0617	9.78628	9.2701	9.02193	8.89751
hsa-miR-3612
hsa-miR-3613-5p													5.80108					5.89941				6.00201	5.88935															5.88211
hsa-miR-3614-3p	6.10673	5.87826	5.90883		6.11516			5.93012	5.80055				6.01135	5.85356			5.98925	6.43999	5.82307	5.8057		6.0704	6.46064	5.83007		6.01353		6.10932	5.9842	5.96678	5.98502	6.11928	5.88617	5.79601	5.87224	5.80943		6.36913	5.91173			5.84643	5.83978	5.77015			5.87017	5.85772	5.81737
hsa-miR-3614-5p
hsa-miR-3615
hsa-miR-3616-3p
hsa-miR-3616-5p
hsa-miR-3617-5p
hsa-miR-3618
hsa-miR-3619-3p
hsa-miR-3619-5p
hsa-miR-362-3p																5.8675								5.8966					5.99816
hsa-miR-362-5p
hsa-miR-3620-3p																											5.87582																			5.95698
hsa-miR-3621	7.10193	8.78787	7.42488	7.83667	7.44828	7.85711	7.66178	6.80721	8.89135	8.86615	8.98423	8.73385	6.93837	8.03093	7.8177	7.88085	7.39151	6.85616	8.79592	7.81346	8.41714	8.10692	7.5545	7.41569	7.83804	7.53619	10.6401	7.46723	7.36509	7.27401	7.81925	6.85018	9.11068	8.64935	8.55981	8.84444	8.68511	6.62228	9.18091	9.48636	7.60003	9.28697	7.85049	8.21971	8.73516	11.7384	8.06278	8.06344	7.39763
hsa-miR-3622a-3p	6.01909		5.97286	5.91828	6.03581	5.82353	5.78097	6.16018	6.19257	5.98546	6.26951	5.93447	6.02315	5.85392	6.1938	5.82453	5.87503	5.84206	6.01682	5.89853	5.95135		5.92758									5.82809	6.01691	5.93189	5.8425	6.08826	6.15264	5.94132	5.90494	6.06853	5.89194	6.06689	6.00705	5.95694	6.00581	6.02005	6.2046	6.02874	5.89299
hsa-miR-3622a-5p
hsa-miR-3622b-3p
hsa-miR-3622b-5p
hsa-miR-363-3p	5.78877				6.07973	5.93011																																			6.17042
hsa-miR-363-5p
hsa-miR-3646	9.62711	11.2185	10.018	10.7277	9.97848	10.4614	9.60265	10.4541	10.3905	10.8157	10.9556	11.4354	9.50289	10.5569	10.9324	10.5301	9.63602	9.62569	10.5272	10.8092	9.86068	9.99904	10.2697	9.30862	10.2621	10.5494	10.0892	10.0841	9.03947	9.42971	9.79514	9.63788	11.5368	10.8735	9.94778	11.6362	10.9166	10.0519	9.95691	11.5269	10.3559	11.6344	10.1551	10.9193	11.7551	10.7276	10.8954	10.5627	9.60101
hsa-miR-3648		7.06177	6.2531	6.44121	5.88556	5.92077	5.85432	5.97432	6.50228		6.32622	6.70008		6.46906	7.35028	6.21602	6.30341		7.31373	6.63553		5.83582	5.81464	6.06365	6.10169	6.16473	7.816	7.19786	6.01512	5.96192	6.08545	5.97562	6.86996	7.19755	6.35757	7.38827	6.77408	5.93637	6.43048	7.44574	6.08508	6.81346	7.16404	7.00111	8.23164	6.96463	7.08909	5.94351	5.9283
hsa-miR-3649							5.8826				5.78698																												5.77898										5.83547
hsa-miR-3650
hsa-miR-3651	6.45351		5.94714	6.2784	6.52831			6.73376					5.96351			6.13149	5.8066	6.06127			6.74376	6.95609		5.9654	5.79716	5.9391	5.98765	6.50867	6.10211		6.00704	6.24656		6.37186	6.36417	5.86639		7.40709		5.97971			6.05738	5.88218	5.77603	6.06999
hsa-miR-3652																																														5.82067
hsa-miR-3653	8.10996	6.745	7.53134	6.9661	7.47327	6.58721	6.66348	8.12235	6.19611	6.70066	6.26815	6.36175	8.22751	6.8426	6.88295	7.42799	6.6575	7.44814	6.87018	7.03679	6.9717	8.04648	6.74914	7.04932	6.73663	7.45579	6.53703	7.10148	7.53349	6.9785	7.36332	8.59162	6.22456	6.89952	7.47902	6.5736	6.70874	8.35065	6.51607	6.65188	7.05071	6.10198	6.38275	6.74302	6.61445	6.98154	6.73635	6.83403	7.01705
hsa-miR-3654	7.89031	7.67012	7.93771	7.39312	8.64185	8.01457	7.31708	8.50752	8.07984	8.50536	7.77571	7.47131	8.22066	7.59516	8.19794	7.72727	7.72497	8.28707	7.23419	7.99779	8.49673	8.132	7.77259	8.23839	8.38151	8.53672	7.64183	8.89163	8.42036	8.02642	7.82258	8.92382	7.03477	7.77804	8.9554	7.73824	7.54566	8.26611	7.97833	7.60034	7.56381	7.12753	7.89963	7.76986	7.24845	8.38407	7.83004	7.80967	7.8124
hsa-miR-3655																																							5.76972
hsa-miR-3656	8.37241	9.15447	8.84458	9.25615	8.41604	8.9674	9.31639	7.87121	9.79898	10.0538	9.82655	9.80205	8.54133	9.27608	9.13251	9.50259	9.05931	8.57663	9.91552	9.13783	8.39367	8.86981	8.98762	8.0232	8.6291	8.01563	9.15691	8.41148	8.17513	7.82631	8.99994	7.79506	9.92248	9.48343	9.02725	9.7942	9.98213	8.08124	10.2397	9.90339	9.09328	10.2706	9.50273	9.47533	9.87768	10.1183	9.6316	9.37145	9.59918
hsa-miR-3657
hsa-miR-3658
hsa-miR-3659
hsa-miR-365a-3p/hsa-miR-365b-3p	7.74068	6.29859	6.92576	7.01675	7.21564	6.67458	6.81914	7.20504	6.35542	5.8954	6.25537	6.19987	8.05881	6.40845	6.34833	6.87875	7.35235	7.71256	6.39126	7.02481	6.87686	7.438	6.64202	6.69901	6.65454	5.93864	5.90692	6.4262	7.06598	7.05201	6.48272	8.23051	6.18873	6.31202	7.09877	6.41257	6.29335	7.47803	6.80104	6.35582	6.64125	6.16078	6.8932	6.54096	6.34324	6.65516	6.36407	6.65742	6.50069
hsa-miR-365a-5p
hsa-miR-365b-5p				5.85413			5.87738					5.83245							6.06971					5.79633			6.4881	5.93979					5.93156	5.87032		5.81946	5.93519		5.82829			5.94905	5.77474		5.84358	5.83637	5.77513		5.80448
hsa-miR-3660	6.81631	7.77098	7.20494	7.49138	7.30855	7.67411	8.01626	6.77526	8.06639	7.69229	8.67249	8.02307	7.63109	7.0007	7.88579	7.5523	7.61113	6.75173	8.01028	7.72736	7.45919	6.71308	6.63767	7.68136	7.87515	7.30681	8.28417	7.12291	7.62477	7.85271	7.66627	6.7682	8.02448	7.54414	7.10147	7.60673	7.5621	6.37165	8.13124	7.52356	7.56127	8.15716	7.4676	7.76883	8.38125	7.14883	7.63197	7.07168	7.57793
hsa-miR-3661
hsa-miR-3662
hsa-miR-3663-3p
hsa-miR-3663-5p
hsa-miR-3664-3p	6.09539										5.80571										6.67478			5.95299				5.83658
hsa-miR-3664-5p	6.23433	5.79909	6.01192		6.34886	5.82315	5.93624	6.25024		5.80121			6.22288	5.80002	5.793	5.94776	5.88864	6.25312		5.77409	5.89015	6.08992	6.29527	6.36736	5.76781	6.24785		6.18634	6.07259	6.16035	6.10587	6.15106			6.06061		5.83727	6.2004		5.84332	5.82972		5.92001	5.97884	5.80348	5.84204	6.01445	6.19953	6.08069
hsa-miR-3665	5.82492	6.28725	6.04613	6.43211	5.80693	5.95884	6.55824		6.8047	6.85208	7.14501	6.79736	5.93289	6.1795	6.1179	6.49907	6.09233	5.73294	6.94728	6.22494	5.85808	6.00103	6.09215		5.85933		7.34161				6.10162		6.87742	6.63095	6.18871	6.852	6.94977		7.17516	6.72624	5.9976	7.23924	6.31949	6.35791	6.70816	6.45738	6.17555	6.19691	6.36101
hsa-miR-3666
hsa-miR-3667-3p
hsa-miR-3667-5p	10.3335	10.6675	10.3423	10.5456	11.5752	10.3329	10.165	11.1426	10.2545	10.7569	10.0946	10.539	10.725	10.7593	10.1857	10.0806	9.79453	10.6156	9.78933	10.4156	10.7096	10.8657	10.3245	10.6133	10.5679	11.4919	10.2027	10.8604	10.4987	10.4783	10.1378	10.0884	9.97003	10.1264	10.3808	10.2506	10.1316	9.97408	9.80113	10.5475	10.0626	9.9596	10.4003	10.6038	10.2326	10.1554	10.7823	10.6022	9.8495
hsa-miR-3668
hsa-miR-3669
hsa-miR-367-3p
hsa-miR-367-5p
hsa-miR-3670
hsa-miR-3671
hsa-miR-3672
hsa-miR-3673									6.40278												6.33212																									5.79544
hsa-miR-3674
hsa-miR-3675-3p	6.26631	6.53668	6.71502	6.57543	6.10799	6.23548	6.23257	6.01292	6.4495	6.11441	6.47994	6.32115	6.23556	6.40816	6.3101	6.52395	6.25172	6.56228	6.56124	6.02327	6.46234	6.57565	6.65788	6.02238	5.8811	6.22335	6.23915	6.22184	6.39499	6.21514	6.42794	6.19112	6.42927	6.48535	6.74243	6.37424	6.76866	6.31003	6.31095	6.41498	6.13712	6.45788	6.03931	6.23362	6.37666	6.57067	6.37356	6.14858	6.4406
hsa-miR-3675-5p
hsa-miR-3677-3p
hsa-miR-3677-5p
hsa-miR-3678-3p
hsa-miR-3678-5p
hsa-miR-3679-3p	7.12244	6.87426	6.84425	6.70111	6.89052	6.3228	6.73806	6.73332	7.16389	6.72176	6.73589	6.46253	6.91389	6.53147	6.4668	6.75943	6.69545	7.50132	6.83807	6.6453	6.76438	7.29064	7.57705	6.80906	6.31369	6.80577	6.96119	6.95168	6.84456	6.89112	6.94778	6.9678	6.67514	6.74328	7.05025	6.60048	6.81896	7.31623	7.2068	6.80685	6.61518	6.6312	6.5904	6.64115	7.10797	7.07935	6.55903	6.65583	6.61568
hsa-miR-3679-5p
hsa-miR-3680-3p
hsa-miR-3680-5p	7.16098	6.91805	6.78538	6.65943	7.70234	6.82806	6.74724	7.48789	6.92407	7.29585	6.59827	6.54798	6.91269	6.73878	7.16487	6.66907	6.83411	6.97358	6.67347	6.76313	7.10913	7.10945	7.12512	7.26311	7.26038	7.79468	6.42693	7.64788	7.05951	7.3062	7.11134	7.29761	6.56891	6.57202	6.37119	6.62799	6.57688	7.33935	6.28004	6.57216	6.71578	6.56817	7.03461	6.93291	6.67806	7.01134	7.3794	7.11485	6.78005
hsa-miR-3681-3p
hsa-miR-3681-5p
hsa-miR-3682-3p
hsa-miR-3682-5p
hsa-miR-3683
hsa-miR-3684
hsa-miR-3685	10.4874	11.9266	10.0663	12.3583	11.511	12.1405	10.4003	11.6696	12.1568	12.8162	12.8145	13.1685	11.0042	12.5977	12.382	12.3278	10.9542	10.6521	12.4956	12.3306	10.2136	10.9595	11.4442	11.3742	12.3165	12.9303	12.1747	12.1417	10.4944	11.301	11.5299	11.3889	12.934	12.1058	10.6621	12.9689	12.7178	10.6357	11.2868	12.2206	12.0433	12.8268	11.3317	12.3775	12.5064	10.4194	12.6963	11.0352	10.2493
hsa-miR-3687	7.34777	9.30537	8.51685	8.61835	8.20539	7.95287	7.58167	8.51633	9.30323	8.1323	8.16534	8.88931	7.53158	8.51968	9.90667	8.25824	8.41578	7.9328	9.10289	9.03994	8.05014	8.05732	7.99572	8.09985	8.41072	8.64614	9.84023	9.85595	8.31714	7.97148	8.1935	8.32454	8.79876	9.47585	9.86622	9.54145	8.6888	8.34513	8.48586	9.61891	8.13188	8.59519	9.81852	9.31091	9.83453	9.93179	9.43918	8.24221	8.06576
hsa-miR-3688-3p
hsa-miR-3688-5p	5.98213	6.02905	6.40316	6.14515	6.36338	6.21404	6.21096	6.27286	5.91948	5.98013	6.68227	6.0636	6.1038	6.0538	6.10775	6.02865	6.05519	5.85819	6.15577	6.1775	6.20156	6.005			6.08441		5.87078				5.99227	5.91372	5.88819	5.87311	5.77266	6.0162	5.92771	5.95758	5.86418	6.04845	6.03361	6.07659	6.21055	6.04668	6.33971	6.35951	6.28985	6.13009	6.38984
hsa-miR-3689a-3p
hsa-miR-3689a-5p/hsa-miR-3689b-5p/hsa-miR-3689e
hsa-miR-3689b-3p/hsa-miR-3689c					5.88065													5.79653					5.92923	5.90826				5.83253				5.74958
hsa-miR-3689d
hsa-miR-3689f
hsa-miR-369-3p									6.1553		5.81457					5.82961																					5.84326								5.87807
hsa-miR-369-5p
hsa-miR-3690	7.01287	6.94842	7.45106	7.18007	7.45728	7.21178	6.82723	7.71529	6.97154	7.39927	7.08008	7.10193	7.25533	7.16054	7.3051	6.86676	6.76878	7.18112	6.94293	7.37387	6.99567	6.73421	7.44175	7.01166	7.39469	7.20455	6.67137	6.92278	6.84386	6.91046	6.90475	7.21316	6.69581	6.97378	6.48042	7.01562	6.95303	7.53854	6.63283	7.16609	7.12374	6.96483	7.24994	7.11777	7.07561	6.93064	7.61256	7.29759	6.90422
hsa-miR-3691-3p
hsa-miR-3691-5p
hsa-miR-3692-3p
hsa-miR-3692-5p
hsa-miR-370-3p
hsa-miR-370-5p
hsa-miR-3713
hsa-miR-3714																		5.73015																				5.72998
hsa-miR-371a-3p
hsa-miR-371a-5p		6.22464	5.76453	6.18114		5.99978	6.54953		6.66341	6.29249	6.63965	6.52532	5.77811	6.05285	6.07092	6.47453	6.04583		6.6877	5.9932	5.82295			5.85223	5.92653		6.80557						6.71156	6.28969	5.92571	6.53498	6.69843		6.7384	6.48556	5.94461	6.92831	6.2972	5.81105	6.67051	6.20697	6.18802	5.82041	6.39126
hsa-miR-371b-3p																		5.89521				5.90228	5.75647															5.98276
hsa-miR-371b-5p	13.6666	13.5545	14.0174	13.6361	13.5504	13.7177	14.0585	13.5411	13.6752	13.7176	13.567	13.5765	13.6913	13.8991	13.3867	13.6878	13.8924	13.9459	13.8096	13.7837	13.4255	13.4639	14.232	13.9706	13.6308	14.1284	13.9949	14.5079	13.9929	13.9237	13.8364	13.5422	14.2642	13.8921	13.886	14.0795	14.3217	12.987	13.9767	15.0018	13.7551	14.951	14.1594	14.2546	14.1645	14.2774	15.1178	14.1284	14.6619
hsa-miR-372-3p
hsa-miR-372-5p	5.78784	7.1231	6.69337	6.69867	5.92919	6.85909	6.198	6.28341	6.54689	7.0757	7.53166	7.12456	6.19878	6.85794	6.92587	6.16801	6.52744	5.96336	7.26675	6.72529	5.98768	6.09699	6.72712	6.06554	6.69452	6.22863	6.60966	6.52306	6.05845	6.18044	6.29403	5.96552	7.12543	6.80067	6.08127	7.17877	6.71959	6.26872	6.58391	6.846	6.48938	7.30231	6.6593	7.09241	7.2082	6.27054	7.06189	6.83009	6.27242
hsa-miR-373-3p
hsa-miR-373-5p		5.86691		5.8841			5.81175		5.98242		5.787								5.97081		5.78555						6.80638						5.9331	6.15843		5.94753	6.16275		5.90354	5.86618		5.92893			5.86968	6.13026
hsa-miR-374a-3p
hsa-miR-374a-5p	6.70322	6.19047		6.3324	6.0797	6.49782	5.83863	6.82343	5.81622	5.77786	5.78568		6.61679	6.06396	5.93864	7.22831	7.19277	6.71921		6.41366	5.82955	7.33009		6.02787	6.32489	5.98313			6.73133	6.52999	6.07133	6.1917		6.42236	5.92033	6.22842	6.33096	6.81587			6.37219		5.97917	6.35384	5.93107	5.95623		6.02974	6.09202
hsa-miR-374b-3p	6.32896	6.0896	6.4616	6.15615	6.56581	6.27026	6.41092	6.53503	5.8121	5.92713	6.08244	6.20098	6.41831	6.09346	6.17959	6.09413	6.29994	6.39844	6.2565	6.26885	6.11352	6.0573	6.63345	6.59416	6.32617	6.64834	6.11018	6.68776	6.32945	6.53372	6.37414	6.52208	6.20288	6.30224	5.8806	6.09389	6.08733	6.53311	6.06255	6.20816	6.21753	6.22304	6.47275	6.24144	6.22629	6.01743	6.49061	6.37481	6.44184
hsa-miR-374b-5p	7.13689	6.22539	6.04408	6.47704	6.35971	6.90238	5.9941	6.80108	5.95692	5.91028		5.79852	6.62067	6.20176	6.10872	7.2733	7.20255	6.59525		6.45895	6.13037	7.54999		6.91502	6.52183	6.70693		5.98746	7.84514	7.17048	6.79571	6.64097	5.86935	6.65268	5.8874	6.28888	6.40609	7.15976		5.92208	6.53071		6.23154	6.29106	6.01488	6.17204	5.96809	6.24372	6.47479
hsa-miR-374c-3p	6.13225	5.95713	6.08681	5.9374	6.22128	5.96814	6.06637	6.15969				5.93045	6.23567	5.8216	5.91365	5.90247	6.11516	6.20155	5.99956	5.93093	5.89396	5.98893	6.38249	6.13371	5.99018	5.95783		6.01229	5.98263	6.06131	6.01381	6.1969	5.91521	5.97418	5.85279	5.8649	5.84218	6.29142	5.88562	5.8857	5.93252	6.00945	6.09039	5.96071	5.98451		6.08607	5.96668	6.19508
hsa-miR-374c-5p	6.86837	5.93248		6.1097	6.26138	6.44211		6.5301	5.83578	6.12385			6.27379	5.94492	5.84759	6.83079	6.75342	6.37715		6.20769	5.86843	7.35873		6.52761	6.15801	6.52571		5.86809	7.41329	6.86798	6.57953	6.48341		6.30519	5.80885	6.03921	6.14617	6.85573			6.19351		6.0066	6.06211		6.003	5.75702	5.98327	6.11052
hsa-miR-375			6.80252	6.58918	5.99722		6.62259	6.82291		6.91928		6.31671	7.96659			7.20419	7.6776					9.55488	7.86637	6.66577	6.78675	8.28014	6.78732		7.04232	7.0603	8.92215	9.42348			7.50746			9.48672	6.86342		6.81381		7.53625	6.38617	6.06158		6.79705	6.1247	6.60622
hsa-miR-376a-3p																																												5.88404
hsa-miR-376a-5p	5.96153				6.31873		6.07346	5.82352					6.39793			5.75195							5.76616	5.85786						5.90492		6.3842						5.74155
hsa-miR-376b-3p																																														5.9248
hsa-miR-376b-5p/hsa-miR-376c-5p
hsa-miR-376c-3p	5.84453													5.91598		6.01127	6.35847							6.37268	6.0204				6.32802	6.3798
hsa-miR-377-3p	6.16988													5.94091		5.97456	6.19642							5.99791	5.94673				6.12057	6.0604
hsa-miR-377-5p	6.08965	5.90255	6.07336	5.82667	6.17841	5.86232	5.90002	6.14302	5.9406	5.84138	5.8158	5.96171	6.01942	5.97619	6.23988	5.82102	6.07494	6.35183	5.99736	5.97619	5.8725	5.90866	6.34771	5.7806	5.83584			5.96075		5.81105	5.96216	6.02825	5.89698	6.09825	6.23298	6.19537	5.96593	6.41306	6.20484	6.05959	5.96756	6.02966	6.3146	6.01428	6.18286	5.83948	6.24616	6.04583	6.14925
hsa-miR-378a-3p	6.92643	7.73025	6.94111	7.70973	7.1165	8.03382	7.1714	7.32449	7.88507	8.22783	8.11553	8.1126	7.17969	7.986	7.84727	7.40342	7.03974	7.10617	7.69164	7.64445	6.74782	7.21094	7.32229	7.42729	7.60226	8.65769	8.40359	7.9635	6.98881	6.9405	7.39424	7.38982	7.95631	7.83231	7.05504	7.96134	7.87659	7.45304	7.52733	7.6959	7.93771	7.98002	7.32854	7.51374	7.89852	7.53767	7.81935	7.47167	7.129
hsa-miR-378a-5p
hsa-miR-378b						5.89982	5.78744		5.98543	6.19606	5.95632	5.9327	5.86812	5.91535	5.79426				5.78851	5.82188	5.88115			5.81436	5.85891	6.09166	6.07809	6.36895	5.85981			5.83061	5.76508						5.93096		5.79211	5.82405	5.79911			6.02731	5.84274		5.82804
hsa-miR-378c						5.87655												6.06962				6.40166	6.02036	5.83086		6.36066		6.05603			5.78451	6.08944						6.28582			6.00113
hsa-miR-378d						5.9517																				6.84438															6.03972
hsa-miR-378e
hsa-miR-378f
hsa-miR-378g
hsa-miR-378h
hsa-miR-378i
hsa-miR-379-3p
hsa-miR-379-5p
hsa-miR-380-3p
hsa-miR-380-5p
hsa-miR-381-3p
hsa-miR-381-5p
hsa-miR-381-5p	6.0907	7.35121	6.77853	7.23265	6.26002	7.47483	6.8041	6.46764	7.24863	7.1605	7.72276	7.5809	6.43353	7.36736	7.38662	6.38581	6.77007	6.13023	7.47335	7.26421	6.48681	6.00748	6.96906	6.44429	7.04266	6.43167	6.62432	6.35084	6.10796	6.40569	6.53635	6.12234	7.7824	7.10686	6.55318	7.81012	7.06308	6.38502	7.25444	7.11435	6.86015	7.99829	7.13512	6.87216	7.69957	6.47791	7.74962	7.18355	6.97402
hsa-miR-382-3p	6.35926	6.74191	6.433	6.50172	6.3056	6.87176	6.24595	6.19347	7.05431	6.78852	7.29289	6.76595	6.44187	6.31839	6.59754	6.54738	6.3663	5.9131	6.48975	6.64491	6.53378	6.86014			6.73731		5.92986						6.19064	6.08878	5.75732	6.18389	6.47562	6.22245	6.33497	5.94488	6.27673	6.19941	6.36663	6.59638	6.53066	5.93502	6.41592	6.20813	6.16863
hsa-miR-382-5p	6.04582	5.81371	5.88757		5.98994		5.92101	5.83376	5.8216	5.86091	5.91291	5.79344	5.90356	5.86576		5.79261	5.93622	5.99464					5.97425	6.13557	5.87881	5.92098	6.06356	6.42946	5.91457	6.02843	5.80905	5.97593	5.82903		5.94944	5.80846		5.81672	6.07164			5.76332	6.04381	5.87116	5.80399	5.91111	5.75316	5.87517	5.93548
hsa-miR-383-5p			5.77998																					5.9495			5.93307	6.20473															5.94741		5.9239
hsa-miR-384
hsa-miR-3907
hsa-miR-3908
hsa-miR-3909
hsa-miR-3910		7.47691	7.93388	6.96844	6.68313	7.49841	6.77092	6.73945	8.09953	8.30717	8.12583	7.36395	6.91889	7.19783	7.81548	6.62169	7.45576	5.92379	7.18161	7.32907	7.7676	5.74898	7.26287	7.10598	7.75016	7.16469	6.81305	7.67211	8.03045	7.41459	6.75715	6.22057	6.87203	6.94601	6.16466	7.39119	6.86823	6.19718	7.8715	6.6274	6.78824	7.20216	7.59879	7.19598	6.8774	7.30963	7.19701	7.08045	7.06124
hsa-miR-3911	6.22336	5.81119	6.17332	6.01831	6.12443	6.13998	6.14556	6.15338	5.99631	5.9229	5.82681	5.92842	6.15032	5.87549	5.86131	5.9757	6.06475	6.40882	5.97619	6.02502	6.13535	5.96307	6.31289	6.14808	5.83401	6.09252	6.15945	6.52728	6.08679	6.05805	6.09679	6.25119	5.99677	5.87944	6.12544	5.76824	5.80468	6.15382	6.15314	6.18224	6.07671	5.90988	6.17737		5.9849	6.31342	6.02924	6.02497	6.1793
hsa-miR-3912-3p		7.03127		6.56816		6.74037		5.82392	6.75072	7.30902	7.82313	7.07484		6.60259	6.8646	6.34019	5.98649		6.90538	6.58563			5.83977	5.88954	6.74071	6.3311	6.6456	6.047		6.10743	6.10581		6.79603	6.52915		7.15917	6.88812		6.43598	6.48545	6.45257	7.00974	6.33678	6.7304	7.02692		6.70459	6.46111
hsa-miR-3913-3p
hsa-miR-3913-5p
hsa-miR-3914
hsa-miR-3915	8.21635	8.82404	8.87722	8.73414	8.73392	8.86327	8.74717	8.71114	9.27482	9.17156	9.19692	8.88325	8.53538	9.101	8.79981	8.57366	8.41775	8.57392	8.54051	8.67488	9.17921	8.46071	8.44238	8.68091	8.79221	8.65597	9.257	9.23547	8.52864	8.09985	8.43111	8.07903	8.53321	8.39059	9.07873	8.57121	8.36319	8.12972	8.93491	9.09241	8.45863	8.53942	8.83781	8.69253	8.89254	9.9728	8.81024	8.61558	8.75434
hsa-miR-3916
hsa-miR-3917
hsa-miR-3918
hsa-miR-3919
hsa-miR-3920	5.88309				6.09257			5.97582																																								5.84503
hsa-miR-3921
hsa-miR-3922-3p																		5.83309					5.79799
hsa-miR-3922-5p
hsa-miR-3923
hsa-miR-3924	7.16088	7.33883	7.32023	7.2564	7.39788	7.28345	7.41408	7.5587	7.0606	8.32485	7.44514	7.35815	7.37147	7.13452	7.43599	6.93483	7.17716	7.25945	7.39522	7.44417	7.38232	6.9663	7.73215	7.37451	7.45205	8.71461	7.3674	7.74699	7.20415	7.49769	7.36104	7.5793	7.29536	7.3304	7.02379	7.3564	7.31682	7.36027	7.26772	7.27044	7.61556	7.24236	7.5318	7.53039	7.43809	6.99199	7.62388	7.43257	7.32934
hsa-miR-3925-3p
hsa-miR-3925-5p
hsa-miR-3926	6.10083	6.03894	6.22418	6.17855	6.09295	6.31648	5.99174	6.13998	5.7974	5.92311	6.21821	6.01881	6.11414	6.06537	6.07026	5.82083	6.05075		6.1208	5.98205	6.45787	5.92934	5.99391	6.23774	6.03265	5.91288	6.17751	6.30354	6.07723	6.02143	5.96341	6.1615	6.04451	5.88774		5.87839			5.82145	5.9701	6.04851	6.0057	6.00041	5.86402	5.92	6.17338	6.15088	5.97655	5.93591
hsa-miR-3927-3p			5.98848	5.78569		5.79563	6.12986	5.79465				5.90899	5.84138			5.93311	6.02982		5.96754					5.80467					5.78893				5.79742									5.83828	5.98731				5.81588	5.85333	6.07944
hsa-miR-3928-3p
hsa-miR-3929
hsa-miR-3934-5p
hsa-miR-3935	7.64929	8.00327	8.26139	8.11779	8.00993	7.99222	7.5379	8.1225	7.60612	8.0457	8.07379	8.01045	7.85148	7.8984	8.44505	7.4679	7.60874	7.72557	8.05407	8.17486	7.92785	7.40001	8.16806	7.73346	8.06459	8.68142	7.80913	8.27169	7.66224	7.56749	7.97447	8.02908	7.95249	8.11657	7.12338	8.02577	7.86134	8.14782	7.20475	7.97768	7.9677	7.90271	8.13546	8.02401	7.99208	7.97676	8.41924	8.10171	7.65568
hsa-miR-3936
hsa-miR-3937
hsa-miR-3938		5.94552		5.84534		5.77278			5.87606	5.9514	6.34585	6.13622		5.79116	5.78786	5.89137	5.78707		5.83924	5.82077					5.81467	5.79901							5.91615			6.10675	6.22837		5.768	5.78833		6.04948		5.78147	6.13875		6.10498	5.78745
hsa-miR-3939
hsa-miR-3940-3p
hsa-miR-3940-5p	11.7888	13.3038	12.9933	13.1309	11.7365	12.7607	13.456	11.53	13.1433	13.1218	13.2814	13.2525	12.077	13.0524	12.7696	13.1704	12.9974	11.7412	13.5654	12.9767	12.9486	12.5182	11.9923	12.7354	12.6682	12.3328	14.6088	12.0489	12.8994	12.4454	12.9412	11.7079	14.0491	13.3948	12.595	13.5549	13.4493	11.5507	13.6537	13.3557	12.6811	13.7986	13.1268	12.8482	13.1997	13.3617	12.6016	13.0614	13.4602
hsa-miR-3941	9.79243	9.29578	9.47127	9.54926	9.90318	9.60177	9.77521	9.98777	9.22983	9.50958	9.61009	9.58859	9.55229	9.65518	9.56531	9.66475	9.50626	9.1846	9.67678	9.63937	9.32667	9.06406	9.57084	9.88138	9.76476	9.27242	9.39538	9.31938	9.13461	9.09514	9.17995	9.29942	9.52989	9.44635	8.31404	9.44078	9.32755	9.16267	9.20593	9.31554	9.59913	9.59408	9.80376	9.39009	9.62828	9.21058	9.93392	9.842	9.8621
hsa-miR-3942-3p
hsa-miR-3942-5p
hsa-miR-3943																		6.01508				5.97292	5.9542					5.84648	5.78563	5.81694								5.91335
hsa-miR-3944-3p																							5.89435
hsa-miR-3944-5p		6.52615	6.17704	6.23567		6.2336			6.07302	6.37948	6.73731	6.45973		6.25623	6.53275	5.77161	6.00843		6.46988	6.35823	5.76675			5.85917	6.43668	6.20155	6.24722	6.24153	6.0739	6.22346	5.88273		6.47748	6.36095		6.54385	6.12782			6.11973	6.10654	6.42268	6.22108	6.34175	6.42181	5.8951	6.27813	6.16604
hsa-miR-3945
hsa-miR-3960	14.7791	15.0336	15.3237	14.9197	14.7265	15.0574	14.7843	14.6616	15.1404	15.5603	15.2944	15.2249	14.6879	15.4203	14.8182	14.7111	15.0774	14.7367	15.1878	14.483	14.5709	14.0719	15.5603	15.1902	14.5526	15.234	14.708	15.2388	14.5523	14.3201	14.7218	14.0264	15.0823	15.2037	15.2233	15.2459	14.9981	14.0342	15.4187	15.1313	14.9662	15.4049	15.253	14.5526	15.1035	14.9228	15.2115	15.2388	15.2613
hsa-miR-3972
hsa-miR-3973
hsa-miR-3974
hsa-miR-3975
hsa-miR-3976	11.366	12.2492	12.5147	12.1384	11.5803	12.3031	12.2217	11.5478	12.0473	12.4327	12.2282	12.1366	11.6096	12.1488	12.0825	11.421	11.603	11.3929	12.1274	12.0985	12.1126	11.1202	11.5343	12.1814	12.261	11.7658	12.2768	12.1754	12.1475	12.2158	11.6206	11.4378	12.013	12.031	11.3235	11.997	11.7792	11.3556	11.6708	12.1492	12.0638	12.0578	12.3385	12.0419	12.1076	12.3828	12.1841	12.3141	12.2926
hsa-miR-3977
hsa-miR-3978
hsa-miR-409-3p
hsa-miR-409-5p
hsa-miR-410-3p
hsa-miR-410-5p
hsa-miR-411-3p														5.79538																			5.82247				5.79719					5.76371
hsa-miR-411-5p
hsa-miR-412-3p			6.33413											6.99914				5.93111																							5.81576							6.14494
hsa-miR-412-5p
hsa-miR-421
hsa-miR-422a	5.96574		6.14387	6.01983	6.0808	6.14676	6.47264	6.03796	6.0086	5.97697	6.10522	6.09361	6.22106	5.78103	5.89523	5.94132	5.8861	6.158	6.05729	6.14265	5.99767	5.94378	6.12155	6.2308	5.92809	6.35459	6.27817	6.10729	5.89606	5.90859	6.06369	6.44184	6.10522	5.93306	5.82836	5.84321	6.01771	5.98338	6.2488	5.84339	5.90194	5.95262	6.1698		5.94949	6.2617	6.00947	5.85469	6.17936
hsa-miR-423-3p	6.92547	7.2634	6.92661	7.16905	7.0125	7.27623	7.13187	6.7704	7.45132	7.12622	7.66007	7.25321	7.20584	7.00929	7.25758	7.09107	7.1863	6.96896	7.09098	7.26296	7.4217	7.40682	6.67102	7.16778	7.17342	6.8193	7.48237	6.75496	7.47552	7.16286	7.0889	6.95846	7.24441	7.11341	7.15964	7.48946	7.18784	7.08206	7.12252	7.66072	6.93373	7.41909	7.09788	7.37643	7.18316	8.00921	6.99435	7.06644	7.16902
hsa-miR-423-5p	9.02786	10.3099	9.56926	9.70102	8.97092	9.73505	9.65608	9.09684	9.98555	10.3649	10.4464	9.99545	9.40577	10.1336	9.89206	9.50219	9.56748	9.04476	10.1212	9.72724	9.72469	9.29785	9.61538	9.69727	9.85436	9.72156	10.1822	10.0899	9.6075	9.47195	9.53284	9.02856	10.0896	9.81507	9.44014	9.89369	9.53902	8.8477	10.1494	10.2954	9.53735	10.2131	9.73587	9.84029	9.9293	10.9529	9.83264	9.84002	9.61679
hsa-miR-424-3p		6.21186	5.85596	5.95274		5.93348	6.12209		6.16829	6.09533	6.43904	6.1563		5.95444	5.9948	5.89829	5.97435		6.1833	5.96639					6.13943		6.67353			6.19104			6.38711	6.16744		6.37058	5.98666		6.2551	6.22185	5.97002	6.51581	6.10311	6.0731	6.34118	5.85284	5.76824	5.90079	5.81464
hsa-miR-424-5p	7.20237	7.87059	7.4338	7.25741	9.33603	7.35146	7.70434	7.50037	6.10775	6.53922	6.93479	6.68298	6.9119	7.99203	6.89194	8.27289	9.84987	7.29747	6.85868	7.80752	6.84461	7.98379	7.11663	8.19847	8.862	6.5063	6.55802	6.9261	8.08508	10.2751	7.24194	7.79975	6.95961	7.53936	6.88211	7.39015	6.46253	8.03616	7.21599	7.06847	7.75353	7.91336	7.23506	8.05146	7.49691	6.33841	7.05184	7.92209	7.34097
hsa-miR-425-3p									5.99227	5.82132	5.88848	5.94949			5.80289				5.80654		5.76871						6.16781						5.77749		5.78643	5.78136	5.77753		5.84801	5.80627					5.78076	6.48916
hsa-miR-425-5p	6.80698	5.81552		6.02928	6.86517		6.36949	5.98773	6.04784				5.75334		5.98313	5.91972	6.35757	6.10661			6.76131	6.72263				6.20169	5.9294			6.37539	5.93123	6.60476			6.27633	6.08217	5.98397	6.83115	5.87782	5.8306			6.45619		5.92848	6.77796
hsa-miR-4251		6.73906	6.19068	6.00245		6.37119	5.81113		6.61147	7.05302	7.41747	6.57707		6.24776	6.37999	5.97726	5.9063		6.48936	6.26003	6.06975		5.76818	6.07791	6.43452	6.26894	6.27346	6.31137	6.12153	5.78527	5.79887		6.37353	6.02172	6.21379	6.47634	6.26065		6.16251	6.3584	5.96596	6.45576	6.06182	6.3521	6.40009	6.63691	6.13634	6.07412	5.79412
hsa-miR-4252
hsa-miR-4253
hsa-miR-4254	5.83865				6.04761			5.92177										5.82205					5.91249															6.06898
hsa-miR-4255	5.80563	6.07594	6.0048	5.9454	5.96118	5.93629	5.88069	5.92988	5.80591	6.18723	6.52907	6.17616	6.00014	5.92219	5.97928	5.91898	5.93316	5.73073	5.99154	5.87615	5.93568		5.86883		5.86712			5.79573				5.84281	5.87222		5.86167	6.0138	5.84904		5.98877	6.07624	5.8449	6.1751	5.99942	6.11786	6.05266	5.78904	6.15129	6.1093	6.18059
hsa-miR-4256
hsa-miR-4257
hsa-miR-4258	7.39007	8.31515	7.82763	8.44489	7.06353	7.52329	8.43538	6.67453	8.31204	7.16211	8.04737	7.72088	7.4994	7.78606	7.53713	7.79311	7.37314	7.20427	8.55937	7.48464	7.71756	7.85446	7.62632	7.35431	7.4545	7.11164	8.97036	7.38288	7.56971	7.38662	7.88066	6.90425	8.4957	8.2763	7.45067	8.30666	8.06898	7.12132	7.92378	8.5697	7.80085	8.51965	7.97783	8.03388	8.71324	9.39918	7.61107	7.76602	8.51277
hsa-miR-4259
hsa-miR-4260																																			6.06594		5.93979
hsa-miR-4261
hsa-miR-4262
hsa-miR-4263
hsa-miR-4264		7.01185	6.42908	6.63686	5.84287	6.85099	6.09019	6.1181	7.23256	7.10671	8.26188	6.89311	5.96998	6.6531	6.89371	5.98579	6.49455		6.7508	6.81602	6.1449		6.28028	6.02514	6.96916	6.29874	6.15302	6.37034	6.24574	6.16724	6.1112		6.6362	6.65651	5.87055	7.31561	6.5649		6.80585	6.49388	6.57783	7.12661	6.77478	7.15958	7.25876	6.2373	6.89058	6.74143	6.4881
hsa-miR-4265
hsa-miR-4266
hsa-miR-4267
hsa-miR-4268	11.5563	11.8944	12.0632	11.9769	11.6138	12.0362	11.6537	11.4507	11.725	12.0707	11.6144	11.9416	11.394	12.0986	12.0148	11.738	11.5288	11.6508	11.8582	11.8193	11.901	11.3235	11.6275	11.6297	11.9615	11.8235	11.7947	11.7591	11.7052	11.1911	11.4353	11.4133	11.9942	12.0861	11.9165	12.0612	12.2549	11.5024	11.5179	11.9369	11.9087	11.974	12.115	11.9987	11.8596	11.9215	12.0807	11.9836	11.7808
hsa-miR-4269
hsa-miR-4270
hsa-miR-4271
hsa-miR-4272
hsa-miR-4273		5.77922				5.89311	5.89739			5.93898	6.42684	5.87234	5.81111				5.7548			5.97587					5.76736		6.00703						5.82506			5.89392	5.85208		5.80968			5.92768	5.87527	5.82748	6.05786		5.86639	5.77987
hsa-miR-4274	6.35371		5.97955		6.21602			6.08585					6.1707				5.95231	6.87423				6.43385	6.8441	6.00519		6.01106		6.16431	5.91365	5.95469	6.0443	6.30063			6.06019			6.72134	6.12616
hsa-miR-4275	6.83837	6.15744	6.00971	6.19337	6.37704	6.27403	5.98336	6.20409	6.82013	6.18896	6.0436	6.09444	6.3967	6.04931	6.3335	6.77798	6.07841	5.98416	5.87447	6.45163	6.7954	7.44829	6.00617	6.34977	6.42462	6.9572		6.33688	6.62506	7.1925	6.80236	6.60698	5.91415	5.84929	5.85994		6.30619	6.64975	6.08184		6.5954	5.86978	6.10147	6.4786	6.0579		6.0266	6.12787	5.92468
hsa-miR-4276
hsa-miR-4277
hsa-miR-4278
hsa-miR-4279	11.9253	12.9448	12.8301	12.5235	11.9036	12.7919	12.4402	12.1082	12.2893	12.9106	12.7717	12.5522	11.8885	12.6897	12.4997	12.5458	12.906	11.937	12.8959	12.4327	12.312	12.2107	12.1223	12.6133	12.4521	12.972	12.4232	12.8134	12.4926	12.5304	12.5059	12.0165	13.0161	12.6528	13.1954	12.741	13.1182	11.7658	12.8376	12.8454	12.5765	12.9983	12.7611	12.8109	12.6727	12.2302	13.1322	12.913	12.3327
hsa-miR-4280
hsa-miR-4281
hsa-miR-4282
hsa-miR-4283																		5.8981				5.81789	5.86702
hsa-miR-4284	13.7298	12.3213	12.303	12.287	13.6666	12.2893	11.6206	12.7577	12.3561	12.3443	11.6659	12.3742	12.7972	11.8825	12.6169	12.773	12.1621	11.7875	10.9911	12.2837	13.4973	13.3429	12.0715	12.4912	12.1854	13.6879	11.963	13.096	12.4454	12.4622	12.5727	13.78	11.9678	12.6857	13.0205	12.7646	12.6811	13.7659	11.5466	12.118	12.5759	11.7766	12.5924	12.6135	12.1219	12.8156	12.8653	11.8477	12.1015
hsa-miR-4285	11.6826	12.183	12.5503	12.2237	11.5944	12.2094	12.3258	11.4917	12.2651	12.5207	12.3451	12.155	11.6158	12.3973	12.2609	12.1199	11.8796	11.7018	12.1783	12.0528	12.1954	11.3327	11.6737	10.3185	11.9493	9.9807	11.8328	10.7094	10.8981	10.2034	11.2973	11.3716	12.1277	12.1781	12.482	12.2364	12.2344	11.3403	11.8811	12.3569	11.8728	12.3659	12.1912	12.1362	12.0761	12.6954	12.4206	12.4179	12.5731
hsa-miR-4286	11.3488	10.1143	10.571	10.6816	10.6855	10.2673	10.4184	9.70411	10.6873	9.31289	9.34755	10.0675	10.9459	10.017	10.5967	11.4353	9.75374	10.387	10.4477	10.7804	11.1101	11.2829	9.07933	10.0881	10.3144	10.1108	9.27992	9.48954	10.6036	11.1119	10.8845	11.2823	9.84604	10.2536	9.9351	9.02143	10.7177	10.7355	9.8682	9.57172	11.0687	9.53127	9.63153	10.2503	10.2209	8.93424	9.76377	10.0013	9.3966
hsa-miR-4287
hsa-miR-4288	7.96833	6.91489	6.87123	6.88876	6.95277	6.71424	6.89552	7.47522	6.74432	6.93341	6.56087	6.62369	6.96018	6.77622	6.72517	7.44703	7.51702	7.36907	6.5504	7.35464	6.9939	7.62904	6.75121	7.48902	7.02971	7.4103	6.84989	7.3394	7.50517	7.92547	7.41499	7.32601	6.54613	6.84757	7.36836	6.6214	6.92164	7.62542	6.92702	6.69389	6.93168	6.65048	6.87965	6.94027	6.88753	6.42767	6.68795	6.8371	6.90202
hsa-miR-4289	7.25205			5.86826	6.25597	6.169	5.9689	6.31013	5.79693				6.17034	5.92975		6.13329	6.01008	6.47153		6.21873	6.67412	6.78019		6.25889	5.81438	6.04372		5.81416	6.61997	6.21173	6.6919	6.43491		5.9682	5.95832			6.37747	5.88495				5.84437	5.90966		5.82759			5.88399
hsa-miR-429	5.99203			6.29761	6.77297	6.00841	6.19395	6.61196	6.05542				6.8193		5.8946	6.47563	5.86573	6.51176		5.808	6.20613	6.4165	5.9842	5.88979	6.00757	6.61285			6.75651	6.82739	5.79899	7.03213						6.12205								5.89961	5.87144
hsa-miR-4290	12.6228	12.8293	12.9613	12.5329	12.1602	12.8089	12.6393	12.0148	12.4972	13.1846	12.8804	12.7539	12.1532	12.7494	12.5731	12.6857	13.1179	12.0859	12.9833	12.5923	12.5827	12.002	12.4248	12.1402	12.5454	11.8941	12.1889	12.0738	11.9923	11.9976	12.3749	11.7024	12.9268	12.7054	13.1342	12.9147	13.1389	11.797	13.1431	12.7097	12.6844	13.0988	12.9872	12.6998	12.8105	12.3559	12.9689	13.2126	12.9878
hsa-miR-4291	7.02078	7.87482	6.80294	7.46107	6.96771	7.71193	6.74362	7.74077	7.03033	7.23104	7.26127	7.3806	6.91746	7.38813	7.40416	7.20428	6.95457	7.31079	7.13168	7.56625	6.88513	7.49999	6.95206	7.04945	7.21763	7.16254	6.85058	7.68894	7.63073	7.49943	7.19777	7.49185	7.05351	7.82141	6.74814	7.08966	6.81353	7.11697	7.09542	7.12537	7.35387	6.94993	7.01107	7.21563	6.91775	6.94272	7.18465	6.95897	6.44547
hsa-miR-4292	5.83594	6.41043	6.07164	6.378	5.77378	5.78488	6.28367		6.61174		6.08895	5.90487	5.76511	5.97851	5.86313	5.98895			6.29124	5.83764	6.00187	6.04429					6.60599	5.78377	6.10803	6.00456	6.06546		6.27117	6.17102	6.06612	6.18362	6.18615		6.1348	6.47753	5.77156	6.19199	6.00449	5.98811	6.37613	7.32419		6.06639	6.36355
hsa-miR-4293
hsa-miR-4294
hsa-miR-4295
hsa-miR-4296
hsa-miR-4297	7.42899	6.85923	7.51788	7.03956	7.61386	7.26796	7.4369	7.78281	6.64401	7.15611	6.86912	7.0523	7.35083	7.21128	7.21307	7.32497	7.06803	7.25536	6.88511	7.2247	7.30686	6.88437	7.62035	7.54004	7.26224	7.80937	7.34951	7.40108	7.07666	7.17925	7.29669	7.29308	7.04037	7.05259	7.43783	7.04811	7.31278	7.53232	6.98161	7.22493	7.19965	6.9504	7.58734	7.20461	7.2829	7.14688	7.50739	7.49726	7.46013
hsa-miR-4298	6.05432	5.86529	6.0907	6.00021	5.8489	5.97718	6.07395	5.91501	6.14083	5.95807	5.82311	5.96756	6.04298	5.86461	5.87953	5.8922	5.91168	5.82565	6.00201	5.86906	6.28522		5.89684	6.04284	5.76675	5.79303	6.27425	6.12835	5.93004	5.86671	5.89307	5.82681	5.89941	5.78649	5.89019				6.0275	6.30679	5.90977	5.93711	6.0643		5.8526	6.58192	5.86241	5.87345	6.01709
hsa-miR-4299	9.21279	11.5118	10.736	10.7967	10.1654	11.4322	10.2753	10.3311	11.3875	12.307	11.8231	11.7549	10.5242	11.2088	11.5071	10.0092	10.7832	10.0945	11.0012	11.0656	10.705	10.1598	10.8727	10.7005	11.6129	11.1749	11.8614	11.3213	10.6396	10.8476	10.5337	9.64158	11.1211	10.833	10.6701	11.4418	10.3444	9.91577	11.0661	11.1675	10.8372	11.4315	10.9376	11.2352	10.8024	10.5752	10.795	11.0725	10.3919
hsa-miR-4300		6.06778	6.32485	6.11119	6.06778	6.40624	6.24561	6.19844	6.0188	6.40549	6.25821	6.34853	6.03175	6.57388	6.12216	5.92696	6.06333	6.00797	6.31684	6.22455	6.03095	5.8352	6.21914	5.80221	6.21328	5.9593	5.9375				5.8981	6.02752	6.19283	6.21627	6.04995	6.22935	6.293	5.99627	6.26951	6.1582	6.23706	6.45235	6.11564	6.08145	6.21544	5.99646	6.25896	6.23336	6.28769
hsa-miR-4301	11.3186	9.81222	10.3399	10.2411	11.3439	10.4994	10.2761	10.7036	9.29158	10.2451	9.51256	9.39008	10.3643	10.4349	9.46521	10.3694	9.57439	10.2873	10.2296	10.4723	10.8287	11.2947	9.69958	10.6473	10.7288	10.5066	8.72817	10.0429	10.9943	11.4834	10.9579	11.5544	9.73231	9.90617	10.037	9.48097	9.96532	11.1275	9.7356	9.16405	11.035	9.54346	9.58991	10.4861	9.28128	9.5995	9.80078	10.7244	9.93288
hsa-miR-4302
hsa-miR-4303					5.97778		5.76824	6.16079		6.19901			5.74821						5.87163							6.19827	5.94636					5.8454		5.98425			6.11078					5.8019							5.85449
hsa-miR-4304
hsa-miR-4305	5.94218	6.16001	6.06825	5.96635	6.08276	6.02538	5.89827	6.22368	6.00345	6.06537	6.13492	6.02322	5.99563	5.93741	6.14042	5.83393			5.9481	6.00383	6.19887		5.77965	5.94472	6.1632	6.49167	6.01323	6.31242	6.13742	6.18559	6.0486	6.04936	5.96266	5.94814	5.82388	6.06825	6.0693			6.08913	6.94598	6.00882	6.08811	6.22734	6.2165	5.89217	6.29165	6.16394	5.8997
hsa-miR-4306	9.35142	10.0598	9.84196	10.1989	9.34746	9.75739	9.88781	9.32055	10.7193	9.93925	10.3562	9.80039	9.66305	10.3341	9.88886	10.0153	9.33424	9.2015	10.1248	9.88525	10.8998	9.70127	9.25356	10.0002	9.58383	9.79272	11.5568	10.2239	9.66315	9.02041	9.55479	9.14429	9.96654	10.0364	9.8411	9.91772	9.71989	8.92675	10.0633	10.6148	9.65171	9.88704	9.94941	9.6797	9.89066	11.5054	9.76926	9.63336	9.88905
hsa-miR-4307
hsa-miR-4308	6.59231	6.84706	7.2775	6.86014	6.6494	6.92758	6.85844	6.8066	6.31003	6.348	6.74247	6.62432	6.75273	7.61258	6.82719	6.56421	6.53506	7.26631	6.66869	6.86865	6.63912	6.95902	7.28887	6.18003	6.56689	6.21136	6.4868	6.40687	6.41845	6.67091	6.66959	6.87747	6.64566	6.73125	7.26142	6.65073	6.8635	7.18437	6.58401	6.74445	7.10642	6.63864	6.96953	6.96013	7.22069	6.79411	7.19194	7.04833	6.84864
hsa-miR-4309
hsa-miR-431-3p																		6.12048				5.77638	5.94574															5.8366
hsa-miR-431-5p																		5.98721					5.96128															5.96226
hsa-miR-4310
hsa-miR-4311			5.80734		5.88985		5.76532	5.80898		5.81853	5.78716	5.84815	5.84995				5.7596			5.77278				5.87544	5.94341	5.96015	5.98097	5.93378		5.99096		5.74078			5.77996								5.87857				5.8763	5.75481	5.89413
hsa-miR-4312	6.4144	7.12176	6.54811	6.79861	6.30102	6.66194	6.71745	6.33571	6.80684	6.62567	6.89674	7.32142	6.52298	6.89058	6.65905	6.99037	6.9112	6.74286	7.42307	6.91865	6.19659	6.65263	6.97618	6.69613	6.62247	7.09048	6.90688	6.68207	6.60969	6.87842	6.72808	6.54546	7.48952	6.95636	6.59358	7.06244	7.53377	6.55048	6.90255	7.18401	6.72899	7.49138	6.75552	7.07207	7.62582	6.27996	7.31715	6.62503	6.59957
hsa-miR-4313
hsa-miR-4314		6.29083				6.12055	6.27499		6.50617	6.13916	6.75518	6.59415				5.81512	6.18083		6.24541	5.87018				5.79391	6.28646		6.79488			5.86322			6.87553	6.17277		6.35653	6.18539		7.25998	5.81553		6.85806	6.18173		6.58924		5.89343		6.1436
hsa-miR-4315
hsa-miR-4316
hsa-miR-4317	6.22839	7.13741	6.61003	6.74374	6.39958	6.85676	6.38892	6.9785	6.44335	6.66254	6.87471	6.40737	6.47771	6.57611	6.62014	6.59431	6.43784	6.68807	6.53311	6.61855	6.55403	6.98581	6.44735	6.62515	6.55015	6.45028	6.06925	6.69581	6.96581	6.73945	6.5593	6.84401	6.39991	6.68424	6.24587	6.62362	6.18534	6.53654	6.49379	6.95301	6.64276	6.51114	6.37543	6.48839	6.22257	6.86478	6.22757	6.4882	6.36724
hsa-miR-4318
hsa-miR-4319
hsa-miR-432-3p
hsa-miR-432-5p	5.90087																	5.75413
hsa-miR-4320
hsa-miR-4321
hsa-miR-4322
hsa-miR-4323		6.0188	6.00148	5.96266					5.77985		6.10075	5.81235		5.82431	5.85106	5.85136	5.82453		6.1272	5.84812		5.7729	5.81129			6.00059	5.81839	5.79768	6.00838	6.03004	5.98076	5.74131	6.00277	5.97152		5.94469	6.07169		5.78715	6.06971	5.83468	5.97253		5.82573	5.80268	5.78154	5.76453
hsa-miR-4324	8.91754	7.77017	7.54402	7.84145	7.16434	8.05182	7.25498	8.16061	7.54932	7.23627	7.76065	7.39165	7.04711	8.50109	7.84561	8.97312	9.24539	7.93588	7.62223	7.67765	8.10583	7.67808	7.33317	9.56245	8.58212	7.49932	7.53374	7.84327	9.14745	9.19294	7.64292	8.50123	7.69397	7.58753	7.55875	7.33219	7.41101	7.36187	7.52992	7.55145	8.10523	8.22556	7.5179	8.11695	7.47	7.50798	7.53092	7.97512	7.58473
hsa-miR-4325
hsa-miR-4326	5.94182																																											6.53208
hsa-miR-4327
hsa-miR-4328	6.74275	7.42682	6.72031	9.52057	7.02054	10.1567	6.96347	9.0455	6.01121	7.56918	6.32297	5.87516	7.15881	8.62458	6.40701	9.07315	8.67161	7.12774	6.40079	7.15135	6.01234	8.49773	7.62441	9.18212	8.17709	8.1676	5.99977	6.53863	9.81244	8.88609	7.10087	9.38376	8.49889	7.36299	6.4559	6.12924	6.42425	7.50991	7.11095	5.86387	10.1938	7.01807	6.31709	7.69895	5.84834	6.19369	6.37142	7.27518	6.94795
hsa-miR-4329	7.04207	7.46288	7.7235	7.74367	7.37449	8.08597	7.20936	7.69955	7.90228	8.69387	8.37956	7.88522	7.33048	7.8777	8.05886	7.07796	7.53138	7.15045	7.73219	7.99418	7.76068	6.64847	7.4734	6.53745	7.97557	5.77681	6.82789	6.86105	6.69064	5.99156	6.35219	6.61865	6.8683	7.14047	7.15299	7.95976	7.17399	7.4743	7.51809	7.55108	7.59014	7.68522	7.97678	7.65558	7.67659	8.12125	7.84722	8.01733	7.80685
hsa-miR-433-3p
hsa-miR-433-5p	9.03365	10.39	9.02174	10.1866	9.15242	10.3801	8.97988	9.45608	10.4699	10.7419	10.9831	10.7081	9.08941	10.6592	10.4539	9.79722	9.18907	9.02086	10.5429	10.288	9.39826	10.0307	9.81677	9.47872	10.3604	10.411	11.0952	10.5615	9.31112	9.58759	10.0656	9.20872	10.9473	10.2169	9.87981	10.8188	10.2436	9.29337	9.94116	10.6188	9.95052	10.9591	9.71726	10.6163	10.4966	10.5042	10.579	9.76558	8.93295
hsa-miR-4330
hsa-miR-4417	6.24787	7.77532	6.72026	7.34615	5.97364	6.3312	6.6203	6.41975	7.76938	6.16972	6.22008	7.09168	6.09057	6.4058	8.15358	6.87761	6.72954	5.83283	7.48749	7.19872	6.97737	6.92436	6.22085	6.44414	6.63185	6.67189	9.26181	8.04497	6.66441	5.82286	6.64431	6.71425	6.96683	7.95814	6.73661	7.81793	7.56428	6.40351	7.06525	8.2511	6.31922	6.81021	8.07217	6.68396	8.658	8.49978	7.49981	6.19963	6.54086
hsa-miR-4418
hsa-miR-4419a			5.79332	5.87471	5.84844		6.13262		6.12404	6.09091	6.01901	6.02831	5.86576	5.81034		5.94015			6.0379	5.83052	6.1348			5.98204			6.67155						5.88945						6.01557	6.02113		5.85206	5.84273		5.8457	6.36651	5.83588		5.97654
hsa-miR-4419b	11.4038	11.9189	12.2631	12.0952	11.4434	11.9524	12.1971	11.5476	12.1513	11.5503	11.6952	12.0483	11.4777	11.9522	12.2914	11.4798	11.676	11.3781	11.9167	12.1781	12.0247	11.4896	11.4219	11.2891	12.026	11.4863	12.769	11.5083	11.595	11.7465	11.7923	11.5998	11.8507	12.162	11.3889	12.1019	12.1532	11.4576	11.4034	12.1619	11.9993	11.5263	12.0498	11.7487	12.2539	12.1328	11.659	11.6272	11.4614
hsa-miR-4420
hsa-miR-4421	10.1977	10.33	10.6224	10.4867	10.8171	10.6378	10.6576	10.6546	10.6806	10.8597	10.4797	10.9342	10.5544	10.7367	10.8454	10.2393	10.5406	10.2321	10.63	10.703	10.7188	9.68144	10.3379	10.5855	10.6598	10.735	11.3229	10.939	10.4808	9.9541	10.2949	9.59518	10.4494	10.2727	10.5242	10.4878	10.227	10.1525	10.78	10.6919	10.5138	10.5797	10.7621	10.3942	10.4211	10.9459	10.5846	10.775	10.7947
hsa-miR-4422
hsa-miR-4423-3p
hsa-miR-4423-5p	7.59636	7.53579	7.67171	7.45782	8.10872	7.67421	7.56875	8.02586	7.68267	8.04683	8.06613	7.74872	7.79719	7.39847	7.59387	7.58725	7.52413	7.54675	7.33488	7.82327	7.76015	7.96046	7.60683	6.84026	7.79576	6.04761	6.77233	6.15662	6.53622	6.5844	7.09772	7.28286	7.34328	7.51644	7.57596	7.79615	7.71738	7.88238	7.72218	7.67612	7.68414	7.63607	8.03369	7.83175	7.98551	7.46191	8.28007	8.0945	8.0695
hsa-miR-4424
hsa-miR-4425	6.68706	7.68678	7.18043	8.2397	7.08612	7.58362	6.91567	7.46431	8.55918	9.06314	8.77743	8.55228	6.70949	8.25039	8.38951	7.85103	7.33144	6.76856	7.74401	8.07602	7.33006	7.17479	7.22603	7.05003	7.7019	8.52919	8.44294	7.86052	7.18625	7.42401	7.33086	7.20591	7.82381	7.72499	7.27228	8.69675	8.67859	6.73615	7.64461	8.18945	7.72232	8.02141	7.7283	8.2161	8.71779	8.3266	8.59769	7.43299	6.86899
hsa-miR-4426	7.13327	8.12108	7.90234	7.89859	7.56882	7.9887	8.20024	7.51598	7.90522	8.22805	8.17958	8.22872	7.73645	7.90603	7.7582	7.63734	7.95997	7.35707	8.04279	7.94199	7.59496	7.29059	7.82527	8.03023	8.11539	7.94286	8.40117	8.2837	7.84852	8.04913	7.85317	7.29093	8.1448	7.92785	7.70216	7.99322	7.6351	7.28016	8.13352	8.15263	7.92365	8.139	8.31466	7.96119	8.1981	7.80863	8.10173	7.98209	8.22264
hsa-miR-4427
hsa-miR-4428
hsa-miR-4429	7.98731	7.82933	7.91056	8.21977	7.9097	8.18653	8.15917	7.99096	8.2775	8.47279	8.24964	8.1147	7.84837	8.27283	8.05081	8.09176	8.09717	7.74525	8.28334	8.1611	8.57475	7.32296	8.0013	8.51522	8.09143	8.39581	8.8237	8.1214	7.7768	8.29785	8.01058	8.20257	8.71658	8.19825	8.30901	8.20131	8.03712	7.73703	8.50355	8.32807	8.2775	8.63063	8.17072	7.98779	8.01226	8.44542	7.8372	8.06054	8.23196
hsa-miR-4430
hsa-miR-4431	6.38803	7.97215	7.65398	7.64935	6.84286	7.90417	7.09544	7.07296	8.03991	8.21576	8.39298	7.85849	6.88882	7.99342	8.2281	7.26098	7.21941	6.32608	8.0173	7.65301	7.20348	7.28035	7.45421	7.13598	7.89574	8.03636	7.58341	8.34481	7.30348	7.59365	7.21969	6.80873	7.84567	7.55023	6.94771	7.93332	7.86948	6.68364	7.35745	7.67792	7.59878	7.78698	7.81832	8.21418	7.72388	7.4002	8.09236	7.46109	7.16785
hsa-miR-4432
hsa-miR-4433-3p	6.1017	5.94972		6.01444	5.82702	5.85546	6.79671		7.15759	6.92605	6.70586	6.61601	6.06104	6.44251	5.79	6.3223	6.17004		6.62844	5.93826	5.85206	6.01321		6.38413	6.07259	6.00882	7.04547	6.1051	6.01912		6.40081		6.58684	5.97988	6.03212	6.27271	6.47336		7.67109	6.55611	6.0027	6.73433	6.24014		6.31949	6.99592	5.782	5.98002	6.74686
hsa-miR-4433-5p
hsa-miR-4434		5.84964	6.26303	5.95193	6.04532	5.95627	5.88269	5.98893	5.86637	6.07328	6.13208	5.93128	5.93523	5.94911	6.09252	5.96044	5.88598		5.82195	5.87993	6.22721			5.92617	5.8709									5.77689	5.93826					5.95771	5.82309	5.79148	6.08018			6.60523	5.92495	5.93009	5.95082
hsa-miR-4435
hsa-miR-4436a																												5.96538
hsa-miR-4436b-3p	6.86206	6.6346	7.38617	7.1838	6.926	6.91241	6.91533	6.95391	7.03382	7.05568	6.92434	6.85098	6.89487	6.97716	7.0928	6.78403	6.78303	6.54866	6.98505	6.9577	7.52001	6.07527	7.02049	7.0392	6.89301	6.90984	7.21391	7.67123	6.93715	6.8054	6.6882	6.73552	6.82426	7.05993	7.0188	6.86756	6.57321	6.45719	6.78339	7.28764	6.57705	6.78793	7.14083	6.46565	6.63575	8.12652	6.91257	7.0594	7.07028
hsa-miR-4436b-5p	7.60178	8.17538	8.14298	8.22894	7.48819	8.32393	7.96596	7.62334	8.71714	8.30317	8.69812	8.31163	7.62577	8.24536	8.48226	7.76766	7.68581	7.84082	8.24578	8.16474	7.96179	7.64712	8.09636	7.94906	8.06986	8.39764	8.65979	8.35739	8.01215	8.46448	8.30729	7.8227	8.70884	8.37963	8.58988	8.50127	9.12063	7.75126	8.46622	8.43574	8.34642	8.70228	8.23246	8.14117	8.4375	7.3705	8.03301	7.68801	7.60769
hsa-miR-4437
hsa-miR-4438
hsa-miR-4439
hsa-miR-4440
hsa-miR-4441	6.90734	6.52983	6.96862	6.93362	6.9466	6.86438	7.2477	6.85843	7.113	6.94582	7.08686	7.07204	6.97682	6.85174	6.84642	6.91825	6.84113	6.75177	7.07593	6.90691	7.05903	6.34768	6.84113	7.268	6.76516	6.90367	7.58759	7.12809	6.78724	6.77455	6.92017	6.8986	7.07843	6.68122	6.98735	6.67455	6.70467	6.57798	7.06904	7.4646	6.79164	7.11497	7.13272	6.47282	6.94919	8.08022	6.92083	6.82046	7.08163
hsa-miR-4442
hsa-miR-4443	13.1832	13.1875	12.7934	13.2709	11.6811	12.9457	13.5725	11.4119	13.2481	11.758	13.1092	13.3286	12.9257	12.5354	12.7051	13.4901	12.6352	11.7431	13.3556	13.0633	12.3652	13.2663	11.3421	12.9911	12.8612	12.3282	13.5086	11.789	12.8344	12.912	13.301	11.835	13.6418	13.0345	12.8841	12.4615	12.9985	11.755	12.9184	13.2272	13.147	13.2776	12.8842	13.0161	13.5546	12.3487	12.2552	12.5326	13.0017
hsa-miR-4444		6.01851							5.96972	6.02146		5.91609															6.25038						5.93009							5.9002		5.78485			5.8211	5.90358
hsa-miR-4445-3p
hsa-miR-4445-5p	7.19535	8.77065	8.11897	8.48771	7.80811	8.53307	8.04872	7.77196	7.9663	8.02194	8.89305	8.46335	7.75179	8.42607	8.60768	7.71967	8.07563	7.64779	8.51985	8.49717	7.29372	7.84308	7.97864	7.29943	8.45271	7.46317	7.24284	7.48104	7.41325	7.7425	7.58245	7.22219	8.3381	8.3762	7.55816	8.73412	8.1589	7.81517	7.82661	8.23752	8.28077	8.50654	8.42879	8.77682	8.80609	8.0186	8.76105	8.3862	8.34445
hsa-miR-4446-3p
hsa-miR-4446-5p			5.76589					5.80828					5.78219					5.85142					5.91924	5.80368		5.91188		5.94602		5.87638	5.83956	5.94215						5.79651
hsa-miR-4447	7.01208	7.71668	7.48426	7.53284	7.23166	7.50909	7.96322	6.78742	8.12988	8.03158	8.19719	7.90491	7.432	7.64639	7.80391	7.36524	7.56843	7.31279	8.10815	7.56234	7.37041	7.07801	7.49245	7.47354	7.52371	7.32799	8.87215	7.86802	7.09189	7.217	7.46201	6.84044	8.04296	7.82003	7.90973	8.14831	7.80881	7.13752	8.6945	8.15547	7.61503	8.24836	8.2094	7.75865	8.12104	7.93094	7.52069	7.53892	7.87595
hsa-miR-4448									7.61696	6.29613					6.287							5.77564						5.7823							5.92768		6.11355				6.36618
hsa-miR-4449	6.28077	8.45951	7.4316	7.90513	6.5481	7.99054	7.13218	6.71436	8.09281	8.10815	8.84585	8.41333	6.91462	7.88821	8.14891	7.32111	7.28505	6.52451	8.74757	7.98733	7.3573	6.78368	7.22284	7.22069	7.96099	7.59192	9.62339	7.49988	7.27849	7.54049	7.5412	6.66944	9.04259	8.14333	7.99357	8.63058	8.0354	6.1528	8.06715	8.34955	7.5314	8.98223	7.63821	8.17296	8.52886	9.41361	8.10943	7.52937	6.87135
hsa-miR-4450	7.1355	7.40855	7.7008	7.03549	7.40783	7.18041	7.51332	7.24995	6.85792	7.16393	7.48982	7.56722	7.39832	6.95682	7.1019	6.95549	7.20122	7.31585	7.10028	7.22753	7.11881	6.84316	7.19655	7.79217	7.27345	7.42336	7.60522	8.0815	7.11341	7.47427	7.30957	7.12124	7.36453	7.03486	7.4848	6.98371	6.99914	7.11679	7.39485	7.40561	7.35953	7.22826	7.70551	7.40917	7.5891	7.39926	7.47342	7.25357	7.60176
hsa-miR-4451	7.67796	8.97456	8.38234	8.64453	8.1538	8.65917	8.45794	8.21517	9.16627	9.22228	9.27128	8.80207	8.40835	8.31891	8.78417	8.27312	8.45908	7.90747	8.64461	8.51818	8.65483	8.15214	7.99334	8.29394	8.75371	8.5004	9.49422	8.74872	8.59864	8.52172	8.24505	8.34167	8.75284	8.50091	8.35961	8.7523	8.84815	7.82558	8.74772	8.58938	8.42176	8.70997	8.55286	8.69364	9.02217	8.88354	8.67048	8.26256	8.176
hsa-miR-4452
hsa-miR-4453
hsa-miR-4454	15.2037	14.4726	14.4296	14.6616	15.3237	14.6879	15.2459	15.2368	14.983	14.5944	14.1803	14.1249	15.1812	14.6201	14.9811	14.7932	15.1094	15.0524	14.6623	15.2964	15.2751	14.6771	13.9782	13.4657	14.8182	12.9968	13.5038	12.793	13.4254	13.6049	14.2501	14.5057	13.6815	13.9932	14.6464	13.7889	13.9337	15.2037	14.5096	13.7599	14.0668	13.7192	14.0943	14.0418	13.6464	14.2143	14.2218	14.6421	14.5949
hsa-miR-4455	10.61	10.0984	10.4735	10.1296	10.4561	10.3567	11.3021	10.4453	10.1096	10.1297	9.78851	10.685	10.5229	10.2705	10.3434	10.6662	10.6634	9.8443	10.5901	10.357	10.1963	9.36287	10.1987	11.0313	10.3659	10.6598	11.2383	10.62	10.3107	10.5945	10.2998	10.288	10.791	10.2985	10.384	10.4387	10.5906	9.58814	10.7873	10.5827	10.2456	10.5873	10.844	10.1258	10.7096	10.1826	10.5954	10.4673	11.0014
hsa-miR-4456	11.5873	12.2915	12.1884	11.9408	11.0675	12.0843	12.3843	11.0568	13.0128	10.816	11.8753	12.033	11.3703	12.0212	12.835	11.3849	11.4131	11.4066	11.8491	12.3729	11.3461	11.6222	10.4251	11.3713	12.1006	11.027	11.9446	11.3265	11.6994	11.4634	11.5814	11.293	12.0411	12.2403	11.2043	12.1384	11.7792	11.302	11.6316	11.9415	12.2528	11.7942	12.3556	11.9067	12.0696	10.606	11.0794	11.8936	12.1346
hsa-miR-4457
hsa-miR-4458	6.05419	6.02479	6.74312	6.34351	6.35601	6.36305	6.95069	6.32201	5.87881	6.15424	6.48274	6.46993	6.38632	6.03012	6.10259	6.42156	6.3608		6.56601	6.24694	6.05678		6.07919	6.34207	6.18018	5.96034	6.37467		5.90256	6.05794	6.19043	5.99148	6.55272	6.15754	6.26953	6.16324	6.28524	5.78358	6.35513	6.26952	6.46023	6.60022	6.57574	6.07685	6.55767	6.20797	6.33023	6.40018	6.75687
hsa-miR-4459	8.63084	8.94447	9.4446	8.91967	8.77613	9.26014	9.7289	8.44973	9.77275	9.70779	9.68999	9.69935	8.78161	9.28997	9.48979	8.86461	9.14838	8.74328	9.10315	9.27078	8.80776	7.9186	9.04052	8.35041	8.86315	7.94338	9.53296	8.23842	7.74651	7.61799	8.27633	8.38539	9.72216	9.31938	8.70541	9.70819	9.60211	8.21252	10.0238	9.64006	8.59746	10.0514	9.50657	8.70131	9.39926	9.7734	9.76281	9.38551	9.76629
hsa-miR-4460
hsa-miR-4461
hsa-miR-4462		6.1795	5.82437	6.10253		6.10582	7.12235		7.34399	6.55383	7.09533	6.65148	5.96146	6.03074	5.97448	6.30626	6.42465		6.70095	6.10171	5.85885	5.7829		6.3532	6.25192	5.78331	8.15892	6.10196	6.11068	6.049	6.2637		6.96007	6.51678	5.94194	6.59376	6.79732		7.49226	6.45643	5.9395	6.9529	6.54711	5.97695	6.74177	6.62896	5.88432	5.83167	6.67353
hsa-miR-4463		5.93401					6.63935		6.55006	6.29752	6.41548	6.21947	5.82711			5.96374	5.90324		6.44	5.85038	6.03279	6.0825		5.79664	5.89863		7.26863				5.99676		6.38823	6.2307	5.80893	6.31231	6.17774		7.06483	6.16125		6.44251	5.9871	5.86538	6.07658	6.4807		5.82559	6.29041
hsa-miR-4464												5.76857
hsa-miR-4465
hsa-miR-4466	6.373	7.63819	7.1632	7.15031	6.50463	7.1526	7.66136	6.01996	7.88861	7.83537	8.16941	7.79305	6.76817	7.09689	7.09601	7.11445	7.24068	6.55796	8.13112	7.2055	6.51886	6.45233	6.87001	6.39477	6.94516	6.20132	7.80982	6.50431	6.04197	6.26915	6.66573		7.8495	7.33522	6.75382	7.84447	7.6782		8.33161	7.70538	7.05217	8.27513	7.50545	7.25048	8.12519	7.87066	7.06528	7.35409	7.49703
hsa-miR-4467	13.9354	13.4901	14.2093	13.5205	14.0424	13.9391	14.2617	13.736	14.093	14.3645	13.6825	13.6057	13.9459	13.9427	13.5545	13.8457	14.1987	14.0817	13.8828	13.8854	13.6128	13.6076	14.5253	14.2774	13.7429	14.4824	13.7795	14.7604	14.0739	14.0256	14.05	13.6202	14.7116	14.3435	14.3645	14.0785	14.5564	13.4703	14.2442	14.2837	13.8727	14.5086	14.6019	13.8524	14.0767	14.2195	14.5456	15.0456	14.5174
hsa-miR-4468	8.14731	9.65435	8.70889	9.31752	8.82213	9.42371	8.46897	8.92215	9.47018	9.88506	9.87689	9.5449	8.64166	9.20424	9.38689	8.7119	8.52243	8.43446	9.44399	9.31034	8.58873	8.70506	8.90344	8.88146	9.44492	9.56833	9.61197	9.70048	8.64322	9.0145	9.03886	8.72437	9.53892	9.14457	8.50653	9.43375	9.27932	8.49371	9.18191	9.40305	8.9966	9.42751	9.15624	9.49355	9.3944	9.02159	9.59287	8.71811	8.30769
hsa-miR-4469
hsa-miR-4470						5.78116			5.76935	6.15671	6.13319	5.87644							5.88024																	5.91311						5.93908
hsa-miR-4471
hsa-miR-4472	8.81125	9.36424	8.87083	9.15096	8.75401	9.25305	9.86307	8.05139	10.2028	9.90757	9.66713	9.67034	9.00191	9.24339	9.16026	9.29272	9.32854	8.62124	9.66377	9.0247	8.59738	8.82599	8.94151	9.28797	9.16494	9.04586	9.74051	9.48148	8.86353	9.04552	9.2336	7.96902	9.70702	9.18366	9.26915	9.47488	9.47274	8.08167	10.4383	9.61525	9.06776	9.80377	9.72362	9.14507	9.70181	10.1287	9.26487	9.32174	9.88227
hsa-miR-4473	8.7878	9.32846	9.21322	9.2088	9.01552	9.57765	9.85592	8.92505	9.56481	9.76455	9.34301	9.5726	9.18558	9.64703	9.18839	9.252	9.54319	8.87703	9.67173	9.42577	9.0855	8.2395	9.04464	7.69736	9.43014	6.58648	8.84746	6.66511	7.58223	6.89936	8.1661	7.69202	9.52204	9.45033	9.44974	9.70881	9.83998	8.52844	9.87703	9.53624	9.43823	9.77439	9.8979	9.39019	9.64878	9.16928	9.6409	9.77243	10.0295
hsa-miR-4474-3p
hsa-miR-4474-5p
hsa-miR-4475	10.4062	12.4782	12.2257	12.0639	11.2775	12.2029	11.4048	11.577	12.0149	12.5339	12.5857	12.2069	11.4863	12.2049	12.0791	11.2329	11.7298	11.4194	12.1369	12.2027	11.9824	11.3686	11.632	11.7157	12.4118	12.3641	12.0483	12.2779	12.2684	12.3821	11.6933	11.2233	12.2241	12.1277	11.1392	12.2155	12.0125	11.4455	11.5596	12.086	12.0893	12.3191	12.1766	12.3327	12.1741	11.9384	12.2918	12.3926	11.6752
hsa-miR-4476				5.79531	5.92893		6.01998	5.87973		5.78826		5.84344		5.7844		5.90273	5.89387		5.79041	5.79635	5.8878			6.04785		5.8366	5.86842	6.72517	5.90815	5.88909			5.92556	6.29603					5.74955			5.80513	5.84007			6.42833	5.87108	5.78161	6.05938
hsa-miR-4477a		5.89979	6.19379	5.971	6.07928	6.21685	6.04534	6.12321	5.8505	6.08633	6.40152	6.10304	6.07757	5.93987	6.07711	5.80644	6.01598		6.02806	6.11166	5.95765			6.24905	6.20506	6.00327	6.00705	6.3873	5.98465	6.03708	6.02277	5.99592	5.97274	5.88113		5.96388	5.86079		5.83554	5.88358	5.93311	6.04474	6.16204	6.20656	6.14337		6.19516	6.0517	6.12269
hsa-miR-4477b											5.77668
hsa-miR-4478	8.12248	8.55022	8.43611	8.60427	8.11361	8.37118	8.46703	8.30264	9.00318	8.62105	8.8513	8.64688	8.325	8.22428	8.54388	8.14279	8.10327	8.14987	8.35152	8.44135	8.59577	8.21035	8.20171	8.36386	8.38143	8.43504	9.30408	8.74413	8.14764	8.06654	8.34372	8.06829	8.39998	8.36743	8.4651	8.36423	8.60926	7.96053	8.5484	8.78517	8.25438	8.41184	8.51172	8.26159	8.76781	9.07724	8.51978	8.25318	8.35476
hsa-miR-4479
hsa-miR-448
hsa-miR-4480		6.26277	6.21606	6.19534	6.04309	6.31172	6.18103	6.01802	6.03854	6.38174	6.38066	6.6498	5.9529	6.4198	6.24822	5.88819	6.09115		6.52495	6.29021	5.87953			6.16525	6.34799	6.1012	6.22784	6.10843	6.01389	5.80079	5.93592		6.26679	6.0888		6.17284	5.93215		6.05212	6.25728	6.09182	6.47909	6.348	6.20318	6.29285	6.13669	6.31831	6.28216	6.19009
hsa-miR-4481
hsa-miR-4482-3p
hsa-miR-4482-5p
hsa-miR-4483	5.90906		5.98649		5.97275	5.80478	6.16671	5.90284	5.87573			6.07262	5.97804			5.88165	5.83355	6.13416	5.81839	5.83678		5.97346	6.11552	5.9381			5.9616	5.95623		5.85206	6.02272	5.78511	5.81005		6.04348	5.81429	6.02936	6.28424	6.16671	5.88871	5.83071	5.80719	6.02806	5.82938	6.0338	6.35891	6.11655		6.34501
hsa-miR-4484	7.69285	9.45976	8.79371	9.20165	7.57871	9.18055	8.05542	7.9442	9.56652	9.63754	9.57224	9.48912	8.092	9.682	9.33355	8.67109	8.46273	7.72232	9.59244	8.82511	9.02712	8.47281	8.50854	8.31458	8.91308	8.76892	9.83809	9.16662	8.42552	8.48781	8.5348	7.99958	9.53551	8.92532	9.17603	9.31432	9.2996	7.90595	9.13236	9.87698	8.58641	9.52388	8.83456	9.29588	9.44523	10.9148	9.34371	8.85793	8.19235
hsa-miR-4485	6.07713	7.37905	7.05338	6.86835	6.56387	7.29372	6.44797	6.58748	7.71127	7.60524	7.72007	7.53618	6.77141	6.71497	8.03259	6.58163	6.76198	6.1348	7.04426	7.24614	7.04115	6.33422	7.09457	5.98893	7.33728	7.24101	6.65149	6.21815	6.72594	6.27766	6.95914	6.52677	6.93945	6.90968	7.04344	7.64152	7.59778	6.74253	6.6899	7.17981	7.08045	7.24101	7.05719	7.43938	7.12414	6.88768	7.85944	6.86734	6.82883
hsa-miR-4486		6.86772	6.65076	6.37231	5.97982	6.43893	6.73637	5.76659	6.76009	7.33714	6.78132	6.91656	6.24183	6.44898	6.31912	6.14907	6.56732		7.28741	6.44123	6.25892	5.92409	6.50677	6.27325	6.56609	6.17483	7.83593	5.97459	6.18589	6.21135	6.40636		7.21875	6.55348	6.1707	6.85561	6.41824		7.40383	6.75708	6.51302	7.37281	6.60755	6.46887	6.84042	6.49793	6.29495	6.58227	6.48272
hsa-miR-4487
hsa-miR-4488	8.23982	8.92815	8.82286	9.23231	8.02873	8.65872	9.58889	7.18733	9.70991	9.53467	9.53679	9.30353	8.30423	8.74741	8.71613	8.89437	8.76699	8.10866	9.69467	8.69038	8.92753	7.98598	8.44455	8.33023	8.55099	7.95525	9.99369	7.59603	7.83013	7.1182	8.66225	7.35776	9.64641	9.44978	8.37028	9.59054	9.63382	7.40289	10.0073	9.42749	8.71361	9.79981	9.10838	8.74567	9.25046	9.43198	8.57433	8.82468	9.63384
hsa-miR-4489
hsa-miR-4490
hsa-miR-4491	6.16676	6.83506		7.61747	6.17196	7.04355		6.57799	8.21834	9.07846	9.13396	8.27984	5.79756	7.2751	7.69375	7.64159			7.48952	7.49426		5.97628	6.35637	5.86536	7.15251	6.82284	6.90996	6.65984			6.17048	5.92814	7.55471	6.77166	6.80881	8.57089	8.18772		6.08692	7.74322	6.80133	8.42752		7.35472	8.49341		7.63735	5.9179
hsa-miR-4492		6.80716	6.77873	6.5055	5.74743	6.7454	6.2864	6.1016	6.4196	7.18208	7.28124	6.9453	6.22067	6.94139	6.83742	6.07832	6.68241	5.79024	7.43042	6.64716	5.99877		6.55644	6.17803	6.52359	6.27402	6.20557	6.40325	6.28026	6.3788	6.29576		7.20211	6.63779	6.4744	7.08804	6.53158	5.76285	6.7226	6.87839	6.63174	7.54421	6.86044	7.01886	6.8083	6.08307	6.79157	6.77914	6.55698
hsa-miR-4493
hsa-miR-4494
hsa-miR-4495
hsa-miR-4496			5.9368		5.78588	5.87698	5.88177	5.94764	5.87216	6.22451	5.81283				6.00882					5.77158	6.17812				5.95193	5.87729	6.0695	5.82492	5.79214							5.77355			5.7848				5.91068			5.95156		5.79483
hsa-miR-4497	10.9246	12.0047	11.1856	11.5952	10.9139	11.8765	11.726	10.9245	11.8152	12.2525	12.1573	12.18	11.07	11.9399	11.9618	11.4166	11.3622	10.5531	12.287	11.8507	11.1475	10.7024	11.1958	11.3725	12.0148	11.3877	12.0461	11.4625	11.3421	11.2541	11.2518	10.1993	12.2828	11.9277	10.8463	12.0232	12.0313	10.3879	11.6043	12.0362	11.7562	12.482	11.9446	11.8094	11.9253	12.0181	12.0563	11.5327	11.4243
hsa-miR-4498
hsa-miR-4499
hsa-miR-449a								7.35283		5.89297							5.81779								5.77159				7.87056	6.97227									6.94672		8.68281							6.01774
hsa-miR-449b-3p		5.81422	5.87697	5.962		6.09549		6.0776	6.12009	7.00846	6.5612	6.01761		6.10485	6.19529				6.07183	5.94435			6.16824		6.01952	5.80844								5.88137		6.21867			5.81247		5.90869	6.02751	5.82966	5.89551			6.19688	6.08422
hsa-miR-449b-5p								7.16383																					7.93527	7.07069									6.58419		8.51273
hsa-miR-449c-3p
hsa-miR-449c-5p								6.03264																					6.25704	5.79385									5.90177		6.58649
hsa-miR-4500	9.45521	8.60955	8.66889	9.24535	9.38362	9.26882	9.67356	9.46019	9.32244	8.58043	8.56618	8.57489	9.969	8.83522	8.75193	10.11	9.41535	9.07083	8.39482	8.92441	9.32586	9.77599	8.43857	10.1472	9.428	9.15584	8.64637	8.95012	10.0002	9.9973	9.43269	9.46226	8.93278	8.79093	8.65717	9.02885	8.60838	9.72488	9.14014	8.68259	9.18441	8.74818	8.89724	9.05615	8.94271	9.03295	8.59235	9.05979	9.5217
hsa-miR-4501	5.83399	7.14829	6.75509	6.75075	6.33612	7.27354	7.1941	6.29315	7.77828	7.94688	7.98293	7.45777	6.57826	7.12615	7.07706	6.40617	6.95554		7.37458	6.98084	6.58458	5.97425	7.01151	6.95217	7.57414	6.9035	7.49655	7.08095	6.45352	6.92051	6.72579	6.0702	7.27819	6.90021	6.58908	7.4078	6.74271		7.71245	6.9074	6.80574	7.43693	7.0179	7.00506	7.02783	7.51219	7.07106	7.00949	7.05174
hsa-miR-4502	6.22992	6.00488	6.82041	6.10974	6.42446	6.25192	6.40281	6.60201	5.77512	6.09514	5.91965	6.37411	6.00889	6.72102	6.22477	6.21169	6.27406	6.11464	6.0537	6.42642	6.28348	5.74764	6.44554	6.81809	6.22346	6.25623	6.23387	6.61612	6.25756	6.22782	6.40799	6.26946	6.32588	6.28328	6.30109	6.24602	6.22418	6.19011	6.47387	6.36276	6.50514	6.22782	6.73684	6.21566	6.55731	6.03192	6.48006	6.6795	6.62269
hsa-miR-4503	6.17148	6.96564	6.70288	6.7255	6.73658	6.92688	6.2297	6.74281	7.2306	7.68072	7.76937	6.96072	6.58743	6.7844	6.92057	6.3657	6.4474	5.94053	6.57928	6.8185	6.95402	5.93196	6.47483	6.30172	6.80228	5.92375	6.29382	6.82345	5.79395	5.98919	5.88473	6.12082	6.38903	6.73854	6.50315	6.68627	6.29583	6.18015	6.55147	6.75817	6.48539	6.7558	6.77039	6.92757	6.77773	6.95224	6.88957	6.74795	6.27913
hsa-miR-4504
hsa-miR-4505	10.0939	11.6067	11.3924	11.3986	10.9589	11.7944	11.1382	11.0108	11.3328	12.1822	11.964	11.7428	11.2676	11.7222	11.6921	10.8432	11.4259	11.2542	11.9323	11.6751	11.2648	10.6118	11.3849	11.0739	11.6062	10.4488	11.7369	10.8022	10.8162	10.4647	10.9662	10.2663	11.7382	11.7776	11.3554	11.8508	11.3455	10.8785	11.3983	11.7169	11.7197	11.8839	11.7168	11.5808	11.5274	11.5517	11.2264	11.5398	11.4418
hsa-miR-4506							6.05468		7.08562		6.22721	5.97099	5.81507		5.85	5.91443			5.85358	5.93802	6.03069			5.81858	5.86461		6.57263						5.83812	5.80772	5.92567	5.82639	5.84245		6.11533	5.82956					6.14742	6.22254			6.02499
hsa-miR-4507	8.03551	10.0122	9.66017	9.42033	8.6888	9.67763	9.6278	8.6196	9.6687	10.3117	10.0338	9.94396	9.41447	9.96117	9.74675	8.97113	9.745	8.89196	10.0081	9.81871	9.18405	8.63281	9.60531	9.53142	9.77084	9.69504	9.9997	10.0334	9.27481	9.69907	9.42682	8.37299	10.0346	9.89426	9.86674	9.97702	9.42355	8.53354	10.1326	9.79753	9.8432	10.0414	10.0564	9.97802	9.81227	9.50794	9.78921	9.9811	9.80698
hsa-miR-4508	10.4418	12.1413	12.3651	11.9586	11.2027	12.0882	11.522	11.3569	11.6411	12.3843	12.2364	12.14	11.5229	12.2155	11.9618	11.2158	11.8765	11.5188	12.2733	12.0002	11.2937	11.1463	11.6727	11.6822	12.0461	11.6128	11.818	11.956	11.5394	11.6659	11.4597	10.5777	12.1862	11.9955	11.5037	11.9892	11.8674	11.2841	11.592	12.1081	12.0577	12.312	12.1949	12.258	12.0365	11.863	12.0208	12.258	12.0416
hsa-miR-4509
hsa-miR-450a-2-3p	5.85142	6.83224	5.99815	6.5774	6.0278	6.52398	6.29657	6.09238	6.81966	7.09879	7.48467	7.47436	5.94665	6.85417	6.58926	6.35526	6.26519		7.13726	6.60158		5.92478	6.518	6.24161	6.60496	6.53443	7.31139	6.65577	5.88755	6.16465	6.10932	6.04152	7.26567	6.4988	5.79156	6.93711	6.89819		6.52819	6.95297	6.34446	7.4256	6.41755	6.88693	7.19047	5.98131	6.97964	6.60132	6.15372
hsa-miR-450a-5p
hsa-miR-450b-3p																		6.0607					6.01267															6.00035
hsa-miR-450b-5p
hsa-miR-4510							6.00712					5.87082				5.82144	6.01144		5.77368																														5.90586
hsa-miR-4511	6.1403	7.87556	6.28883	7.78419	6.81775	7.46361	6.73889	7.13256	8.49064	8.52007	8.71908	8.25583	6.53889	7.53911	7.8635	7.58897	6.83069	6.45888	7.36533	7.89998	8.33399	6.83751	6.98401	6.80278	7.91766	7.96038	8.97865	7.62034	6.74493	7.23362	6.93744	6.71133	7.84248	7.56611	7.39788	8.3025	8.20176	6.15296	7.55374	7.88189	7.61881	8.03888	7.06828	8.17771	8.64586	7.73533	7.9188	7.10674	6.41775
hsa-miR-4512
hsa-miR-4513	6.79738	8.25655	7.64146	7.77778	7.14422	8.00925	8.23615	6.7726	8.74033	8.06899	8.51291	8.46457	7.35576	8.12663	8.3629	7.21094	7.87209	6.68688	8.40682	8.12838	6.83321	7.15304	7.38981	7.53998	8.19235	7.40423	9.94935	7.39148	7.12796	7.93875	7.57989	6.13327	8.81434	8.41918	7.12312	8.65373	8.0187	6.46599	8.44582	8.40672	7.9312	8.57979	8.23362	7.67135	8.6639	8.17418	7.73063	7.65178	7.82412
hsa-miR-4514	6.62976	6.31757	6.87733	6.5954	6.84416	6.6423	6.9429	6.76592	6.32451	6.64709	6.89587	6.77774	6.77725	6.64131	6.83749	6.61306	6.71547	6.36837	6.90477	6.71083	6.60321	5.87566	6.80894	7.00767	6.70384	6.74138	6.95026	7.4724	6.69706	6.18902	6.63454	6.83559	6.75053	7.20084	6.13634	6.63803	6.5233	6.42557	6.56395	6.66357	6.64549	6.84338	6.96483	6.40382	6.77994	6.69737	6.79991	6.78682	6.96342
hsa-miR-4515
hsa-miR-4516	11.0792	11.3411	10.7336	11.0081	10.2208	10.5654	10.9059	9.36341	12.4127	11.2708	11.7222	11.0284	10.3399	11.3068	11.4243	11.3227	10.6647	10.2618	11.711	10.5704	11.3899	11.1012	10.9072	10.8744	10.443	10.7557	11.9123	10.9204	10.9948	10.2024	10.9854	10.142	11.7381	10.8065	11.5534	11.5076	11.7179	9.64007	11.5119	12.2318	10.6762	11.7193	10.945	10.599	10.9174	13.0056	10.6644	10.7493	11.3742
hsa-miR-4517
hsa-miR-4518		5.83052			6.03942			5.84225		6.00796	5.89502		5.93158																																				5.97237
hsa-miR-4519
hsa-miR-451a	9.00704	6.76437	8.25398	8.42987	5.81576	8.60834	7.17237	6.99937	6.1862	6.76229	6.11672	6.44041	10.6122	13.0584	9.46855	8.97914	7.21154	6.69087	6.64328	8.2274	6.8435	9.75073	5.95789	9.76965	9.44418	10.2356	6.18889	8.00817	9.29331	8.8665	8.69869	9.76908	6.60874	8.10584	9.02125	8.10123	8.38415	8.90641	7.8177	11.2357	8.92827	5.8606	10.1171	6.4535	6.90428	9.6603	6.31478	7.07847	7.10524
hsa-miR-451b	7.32672	7.08476	7.12481	7.1809	7.34677	7.29534	6.69557	7.16403	8.69501	8.34485	7.86516	7.64628	6.88603	7.14108	8.06114	6.98476	6.84297	6.12273	7.13267	7.19041	7.81509	7.11382	7.13974	6.8068	7.67246	7.48254	7.27124	7.55543	7.24197	6.43655	7.08153	7.1728	6.95728	6.8974	7.05992	7.4742	7.10482	7.13061	7.25623	7.42551	6.90579	7.10532	7.30674	6.94726	7.10323	8.37928	7.53763	7.03384	6.92422
hsa-miR-452-3p
hsa-miR-452-5p	6.05827	6.57913	6.67078	6.40342	5.9881	6.46316	5.98667	6.23996	6.49302	6.90719	6.96398	6.58226	6.12032	6.61396	6.51824	6.1043	6.20368	6.30103	6.52952	6.4376	6.30846	6.04077	6.45304	6.08692	6.4279	6.50981	6.80317	6.66562	6.22489	6.20171	6.22574	6.09873	6.51243	6.40709	6.01576	6.66752	6.57814	6.13552	6.2577	6.6664	6.39493	6.65725	6.38503	6.47743	6.78178	7.25724	6.59306	6.55527	6.08019
hsa-miR-4520a-3p
hsa-miR-4520a-5p/hsa-miR-4520b-5p							5.84661																	5.84336
hsa-miR-4520b-3p
hsa-miR-4521	6.24755	5.89211	6.1253	5.9418	5.93365	5.96555	6.07259	6.30812		5.87618	5.85358	5.96051		6.18213	6.22378	5.8605	5.90865	5.80012	6.05742	6.03712	5.86561			5.95064	5.93349	6.17172	6.20377	5.96057	5.80452	5.84347	5.91218	6.04251	6.15178	6.04162	6.39434	6.08059	6.31514	6.76278		5.96976	6.22191	6.02172	6.24722	6.08605	6.41684	5.91443	6.07457	5.85873	6.0238
hsa-miR-4522
hsa-miR-4523
hsa-miR-4524a-3p
hsa-miR-4524a-5p
hsa-miR-4524b-3p
hsa-miR-4524b-5p
hsa-miR-4525
hsa-miR-4526		6.26411	6.04515	5.92277		5.99808	5.87199			6.01696	6.40235	6.12219		6.11218	5.97366		5.92806		6.42249	5.91949					5.87988		5.84002						6.18034	5.97403		6.24758				5.93012	5.89061	6.33635	6.02156	6.16991	6.07946			6.13637	5.96953
hsa-miR-4527
hsa-miR-4528
hsa-miR-4529-3p
hsa-miR-4529-5p
hsa-miR-4530	9.67241	10.5235	10.7832	10.5894	10.7992	10.6957	10.2598	10.6868	10.753	11.0806	10.7521	10.4849	10.7301	10.9437	10.8146	9.86601	10.5931	10.6955	10.4842	10.552	10.7545	10.1295	10.7719	10.6671	10.7481	10.7083	10.9379	10.4788	10.0529	9.35457	10.1493	9.57439	10.1978	10.5196	10.8814	10.672	9.90686	10.6029	10.6366	10.6698	10.5676	10.4232	10.7149	10.3778	10.0471	11.8018	10.2911	10.8172	10.6223
hsa-miR-4531	9.70326	11.354	10.6272	11.0055	10.1797	10.7984	10.6442	10.568	10.6401	10.6971	11.1129	11.4106	10.4483	10.9719	10.7354	10.4173	10.5666	10.2668	10.9338	10.6356	10.2867	10.3962	10.3434	10.5017	10.4344	10.8092	11.9087	10.8385	10.367	10.3127	10.3441	9.98418	11.3037	10.8164	10.6565	11.2094	10.7926	9.85927	10.492	11.5968	10.4392	11.3163	10.7782	10.9595	11.4539	11.4496	10.9382	10.5516	10.6927
hsa-miR-4532	10.1835	11.5355	10.4572	10.898	9.52557	10.7544	10.0373	9.76831	10.9899	11.0299	11.9619	11.2409	9.83013	11.0231	11.1341	10.638	10.1254	9.88367	11.658	10.77	10.0625	10.8333	10.2923	9.67436	10.5253	10.1415	11.3563	10.2324	9.4758	8.96137	10.1721	9.44166	11.8103	10.7236	10.891	11.5534	10.9826	9.6636	10.7248	11.6958	10.4648	11.8169	10.4105	11.0921	11.5753	11.5856	10.9595	10.6507	10.3527
hsa-miR-4533	9.08941	8.87784	9.1935	9.4751	9.16115	9.40238	9.74055	9.27995	9.37523	9.31407	9.33661	9.58286	9.18289	9.24942	9.36312	9.31976	9.29749	9.00907	9.59829	9.53455	9.31396	8.27002	8.93454	8.35193	9.24538	7.57746	9.48909	8.15049	7.77877	7.72027	8.5273	8.67583	9.32126	9.09755	9.6864	9.3561	9.37823	8.90705	9.63345	9.68484	9.31519	9.62692	9.72172	8.92884	9.69281	9.99861	9.6277	9.19325	9.84089
hsa-miR-4534	6.57637	6.67847	6.33989	6.84819	5.89099	6.0314	6.71136		8.98719	6.77068	6.58346	6.35334	6.19349	6.57434	6.90005	6.94646	6.04558		6.63352	6.31442	7.8125	6.85745	5.84064	6.73087	6.0831	6.06784	8.09564	6.05085	6.91253	5.89896	6.5151	5.80175	6.57769	6.47733	7.63945	6.63774	6.59943		7.24183	8.44484	6.35275	6.51942	6.64723	5.78525	6.80793	9.62823	6.01394	6.27985	6.69851
hsa-miR-4535
hsa-miR-4536-3p
hsa-miR-4536-5p
hsa-miR-4537
hsa-miR-4538		6.17656		5.8392		5.80349				6.25114	6.34131	6.02637			5.83751				6.30159	5.88825					5.82242	6.30829	5.95331						6.26371	6.23722		6.31718	6.36515		5.89832	5.91313	5.95198	6.35981	5.78093	5.97165	6.20206		5.89479	5.87057	5.80493
hsa-miR-4539								6.24618		6.66438																6.91082						5.80926		6.21789			6.44776
hsa-miR-454-3p	5.90689																					5.95113																5.74965
hsa-miR-454-5p
hsa-miR-4540	7.73211	7.96331	8.42744	7.81274	7.70771	7.8387	7.98037	7.9536	7.17409	7.37313	7.70533	7.76731	7.83785	8.26686	8.00698	7.49756	7.66465	7.94273	7.9026	8.10245	7.76668	7.41023	7.87901	7.91778	7.78359	7.7375	7.81182	8.06408	7.76713	7.81957	8.04928	7.84847	7.85758	7.94193	7.96008	7.77764	7.74734	7.87103	7.52321	7.86881	7.89215	7.7157	8.08318	7.95785	8.15428	7.70371	8.17056	8.04365	7.96335
hsa-miR-455-3p	6.01251																				6.24497			6.20754
hsa-miR-455-5p																					5.88065			5.9278
hsa-miR-4632-3p	6.6133	7.3069	6.99273	7.43452	6.62003	7.12917	7.70814	6.46723	7.92213	7.57646	7.90102	7.27787	6.79466	6.95889	6.9975	7.14196	6.84421	6.56962	7.61537	7.04023	6.94874	6.83731	7.10991	6.60656	7.08522	6.82969	7.48749	6.7811	6.64414	6.6998	6.98253	6.62124	7.47241	7.36036	7.38135	7.63806	7.65288	6.55749	7.75326	7.44687	6.91561	7.62286	7.03417	7.39657	7.53046	7.65763	7.09971	6.99699	7.72293
hsa-miR-4633-3p
hsa-miR-4633-5p	7.23286	8.858	7.6889	8.55981	7.11405	8.77666	8.82654	6.47691	10.2976	8.49007	8.79959	9.15626	8.21725	7.2976	9.07538	8.90095	8.34142	6.62891	8.37492	9.08387	9.25465	8.20794	6.10254	8.1465	9.07241	7.6482	9.00775	6.95775	8.76681	8.83016	8.31587	6.74355	8.92442	8.53779	7.88579	8.55865	9.31515	6.49928	9.22227	8.46655	9.34444	8.49113	8.63245	8.37262	9.33116	8.50717	7.26371	8.02908	7.87104
hsa-miR-4634		6.05484	7.23463								6.20056				5.8451			5.89352															5.92455	5.87507		6.09111	5.83438			6.02137		5.98523		6.10171	6.05825	5.97985
hsa-miR-4635		6.80314	6.21956	6.64676		6.39336	5.83864	5.95704	5.93924	6.55035	6.83906	6.62842		6.63068	6.45392	6.07389	6.20212		6.68011	6.39311					6.29363	6.24831	6.26464	6.02034	5.80251	5.88863	5.81645		6.64037	6.51796	5.85547	6.78861	6.69416		5.81975	6.66698	6.22721	6.59338	6.16975	6.53693	7.05768	6.48808	6.669	6.43692	6.05101
hsa-miR-4636	7.54193	9.6752	9.5694	9.39331	8.34102	9.51873	8.5957	8.69456	10.0139	10.3301	10.1941	9.66657	8.56057	9.3479	9.95217	8.83923	9.35246	8.18086	9.40538	9.59144	10.2443	7.92917	8.85005	8.83288	9.79817	9.31678	9.51005	9.12903	9.64183	9.16985	8.62085	7.68732	9.47931	9.52632	8.94129	10.02	9.4275	8.12572	9.80496	9.42335	9.69504	9.65146	9.55063	9.66171	9.5693	9.30434	9.33209	9.2229	8.91316
hsa-miR-4637
hsa-miR-4638-3p
hsa-miR-4638-5p
hsa-miR-4639-3p	11.2408	11.2503	11.0766	10.8979	11.3487	11.237	11.0096	11.3382	10.8185	10.9391	10.8322	10.9761	11.2301	10.9516	11.1952	10.8145	11.1231	11.0819	10.8572	11.1664	11.0042	10.8554	11.205	11.2676	11.4044	11.3918	10.9907	11.2945	11.0779	11.3061	11.2211	11.3294	11.3613	11.366	10.9903	11.3148	11.1294	11.3264	10.9176	10.8639	11.0686	11.03	11.1727	11.2884	11.1513	10.6042	11.2248	11.2502	11.2239
hsa-miR-4639-5p
hsa-miR-4640-3p																																														6.23474
hsa-miR-4640-5p		5.81093		5.79257							6.06983	5.76607							5.94849								5.99827						5.87894			5.86155				5.93102		6.08151			5.82677	5.94172
hsa-miR-4641
hsa-miR-4642
hsa-miR-4643
hsa-miR-4644	9.23146	9.55745	9.98364	9.8072	9.99173	9.75929	9.30639	9.70414	10.2037	9.92125	9.71374	9.8997	9.13355	9.94561	10.2823	9.61495	9.53359	9.35816	10.1338	9.9364	9.85688	8.99819	9.15838	8.96572	9.47544	8.44169	10.1691	9.46997	8.74981	8.92939	9.20339	9.23291	9.66794	9.89076	10.552	10.0303	9.57766	9.33973	10.145	10.513	9.73062	9.95662	10.5432	9.86618	10.6855	11.2669	10.4362	9.86644	10.1619
hsa-miR-4645-3p
hsa-miR-4645-5p	6.91116	7.23438	7.64591	7.35459	7.18858	7.32866	7.10112	7.40633	6.95613	7.14239	7.38035	7.12205	7.26065	7.1502	7.49946	6.73188	7.08809	7.10036	7.24527	7.35342	7.52947	6.55292	7.23752	7.37649	7.36584	7.21398	7.4359	8.09299	7.32732	7.41813	7.21755	7.58417	7.02923	7.35022	6.6219	7.04792	6.74569	7.20596	6.74039	7.20959	7.08012	7.07687	7.54037	7.23303	7.1319	7.48128	7.45273	7.18515	7.04801
hsa-miR-4646-3p	7.10525	7.46009	7.58194	7.29209	7.11745	7.38218	7.26427	6.98045	7.40087	7.50182	7.46242	7.33493	7.2254	7.27397	7.36464	7.41773	7.34365	7.54341	7.55898	7.22947	6.96017	7.53742	8.12522	8.02045	7.3837	8.52465	7.51222	8.38542	7.97377	8.14966	7.93505	7.57263	8.00643	8.02644	7.62642	7.79569	8.74406	7.479	8.2274	7.81873	7.7545	8.21884	7.60312	7.70471	7.80975	6.94813	7.87468	7.89965	7.54332
hsa-miR-4646-5p																																														5.92664
hsa-miR-4647
hsa-miR-4648
hsa-miR-4649-3p
hsa-miR-4649-5p	6.15999	6.16405	6.29407	6.38126	6.10418	6.27469	7.1838		7.59024	7.37282	7.12567	6.87793	6.26949	6.213	6.1449	6.48138	6.53451	5.81821	6.91046	6.22673	6.10646	5.93252	5.87444		6.19685		6.72116				6.10967		6.75225	6.37292	6.15688	6.8424	6.8252		8.07205	6.80052	6.31943	7.39925	6.6107	5.95824	6.79723	7.44964	6.12901	6.52425	7.29762
hsa-miR-4650-3p
hsa-miR-4650-5p
hsa-miR-4651	6.33989	5.94539	5.97867	6.101	6.12002	6.14683	6.94205		7.5989	7.54625	7.04217	6.74672	6.13471	6.1975	6.04663	6.55061	6.27148		6.65819	6.10418	6.02103	5.85288	6.18862	6.04951	6.11641	5.76872	6.97921				5.81034		6.45112	6.09898	6.31857	6.49493	6.48226		7.85207	6.86359	6.03195	6.88246	6.49738	5.88237	6.45712	8.0589	6.16398	6.36709	6.92973
hsa-miR-4652-3p
hsa-miR-4652-5p
hsa-miR-4653-3p	8.23407	10.4278	10.1546	9.71561	7.69078	9.7576	10.1285	7.72172	9.58068	10.0087	10.6004	9.77512	8.58589	9.81141	9.74564	8.45386	9.38704	7.96659	10.0919	9.57085	9.749	8.35087	9.04554	8.84841	9.79406	8.69145	9.67542	8.96264	9.24717	8.58339	8.97264	7.20112	10.2534	9.87342	8.64645	10.3312	9.20422	8.01242	9.81516	9.98815	9.43089	10.3498	9.70614	9.80092	9.9637	9.27754	9.51804	9.70035	9.59668
hsa-miR-4653-5p
hsa-miR-4654	6.99027	7.18104	7.31655	7.45725	7.05224	7.24221	7.68853	6.89482	8.2379	7.36594	7.58965	7.82574	7.20296	7.22944	7.83536	7.34033	7.19398	6.97232	7.75928	7.4715	7.14294	6.8992	7.1698	7.11291	7.21755	6.98804	8.80659	7.60581	6.96113	7.0649	7.33809	6.96578	7.82574	7.37128	7.18428	7.7327	7.82183	6.97814	7.7117	7.86928	7.15312	7.62265	7.56636	7.07296	8.00007	7.76789	7.54449	7.04731	7.30596
hsa-miR-4655-3p
hsa-miR-4655-5p							5.91406		6.15967	5.78486	5.87454	5.76635		5.92972													6.55401						5.84525						6.11795	5.95059		5.84929				6.77985			6.22578
hsa-miR-4656		5.82824		6.05627			6.01896		5.96675		5.87199	5.88177		5.88331	5.8547				6.06486	5.76404							6.76592						6.07698	5.86916	5.83916	5.84071	5.85861		5.82009	6.11715		6.13416			5.95554	6.21623
hsa-miR-4657	9.97074	9.55967	9.18233	9.43331	9.71605	9.56187	9.83539	9.68956	10.4849	10.1332	9.62587	9.77148	9.44949	9.40124	9.84287	9.96962	9.40684	9.1191	9.53352	9.99883	10.2647	9.42357	9.65202	9.9274	9.68304	10.2216	10.2805	10.1066	9.74529	9.32377	9.45318	9.54216	9.78666	9.6233	10.5489	9.86197	9.78493	9.67161	10.3977	9.84999	9.57762	9.74691	10.049	9.64946	10.0354	10.4708	9.72186	9.55437	9.94416
hsa-miR-4658	6.59002	6.43394	6.8863	6.68294	6.69104	6.69555	6.91165	6.6708	6.69773	6.55546	6.65045	6.76663	6.73854	6.54546	6.55711	6.53342	6.63736	6.54234	6.61398	6.6549	6.68439	6.29712	6.68636	6.71287	6.59631	6.71461	7.10949	6.95513	6.53106	6.57856	6.61239	6.62954	6.61208	6.50683	6.65843	6.58467	6.61727	6.51917	6.57059	6.84815	6.57733	6.55525	6.79678	6.4031	6.82213	7.06704	6.73724	6.69901	6.83481
hsa-miR-4659a-3p		6.08507				6.09516	7.15714		5.76483	5.92125	6.44702	5.84772	6.14395				6.04936		5.80004		6.16291			5.78907	5.9296		5.86006		6.0563	6.38402				5.83113					6.21371		6.0239		5.87825	5.93752		6.17483	5.79907		6.59149
hsa-miR-4659a-5p
hsa-miR-4659b-3p			5.90324	5.84926		6.01528		5.82342			5.89489	5.83733		5.79666			5.77932		5.8125	5.8309					5.78871											5.80698				5.83438	5.98362	5.92526	5.8034		5.77337		5.83689		5.82642
hsa-miR-4659b-5p									5.7952	6.08461	5.81105				5.80083										5.94172
hsa-miR-466
hsa-miR-4660																												6.40634
hsa-miR-4661-3p
hsa-miR-4661-5p
hsa-miR-4662a-3p
hsa-miR-4662a-5p
hsa-miR-4662b
hsa-miR-4663
hsa-miR-4664-3p	5.82221	7.20548	6.60442	6.76969	5.91514	6.88004	6.23152	6.19121	7.31034	7.66456	7.55023	7.01957	6.07216	6.73417	6.94104	6.42171	6.48214	5.78219	6.88663	6.82528	6.15659	5.89863	6.42583	6.39248	6.98084	6.48272	6.27038	6.27112	6.2729	6.39008	6.31638	5.97011	6.90875	6.83522	6.35139	7.56313	6.93294	5.97561	7.11164	6.89767	6.85583	7.45823	6.58894	6.85006	7.27049	6.36925	7.14367	6.83559	6.39728
hsa-miR-4664-5p								6.10971																													5.97219
hsa-miR-4665-3p
hsa-miR-4665-5p
hsa-miR-4666a-3p
hsa-miR-4666a-5p
hsa-miR-4666b
hsa-miR-4667-3p
hsa-miR-4667-5p	8.36072	10.0296	8.83804	9.78047	9.09209	9.74402	8.96523	9.15934	10.0906	10.5487	10.4844	10.332	8.90636	9.94209	9.91081	9.50502	8.82952	8.88765	9.94269	9.93453	8.67556	9.34118	9.46267	9.42027	9.84733	10.0993	10.2267	10.1337	8.80762	9.19444	9.41454	8.80657	10.1111	9.75825	9.04034	10.0724	9.90732	8.6803	9.81755	10.0022	9.67176	10.1576	9.58477	10.0093	10.0178	9.58283	10.0731	9.53893	8.74968
hsa-miR-4668-3p
hsa-miR-4669	5.75398	5.9031			5.81727	5.77542	5.93212		5.91344	5.92416	5.98203	5.90311							5.86137	5.83765		6.04832					6.1001						5.89038		5.80492	5.76802			5.9712	5.8174		5.8981	5.79369	5.96803	5.8723	5.87158	5.82542	5.78084	5.90845
hsa-miR-4670-3p
hsa-miR-4670-5p
hsa-miR-4671-3p
hsa-miR-4671-5p
hsa-miR-4672
hsa-miR-4673																			5.80715								5.97674																			5.83003
hsa-miR-4674	6.19255	6.85462	6.82454	6.75392	6.44531	6.91731	6.58353	6.35259	6.91699	7.31488	7.48952	7.0928	6.3307	6.83403	6.9203	6.45634	6.57364	6.19025	7.37484	6.70852	6.92357	6.17348	6.53897		6.62013		6.39378	5.85198			6.04878	5.84218	6.82529	6.86835	6.49299	7.34076	6.96533	6.30054	7.10801	7.09136	6.7219	7.45775	6.91583	6.94457	7.07935	7.05845	7.13269	6.88949	6.80372
hsa-miR-4675
hsa-miR-4676-3p
hsa-miR-4676-5p														5.91392
hsa-miR-4677-3p	7.0931	7.52994	7.77512	7.5415	7.60724	7.97277	7.46674	7.68104	7.9688	8.53739	8.11674	7.96158	7.44288	7.73193	7.90918	7.12205	7.4328	7.14359	7.76481	7.8355	7.88759	6.90628	7.70367	7.66029	8.04291	8.22608	7.94531	8.09201	7.07832	7.13863	7.40732	7.36059	7.50184	7.49224	7.33249	7.69285	7.64891	7.41712	7.75393	7.63657	7.65829	7.7135	7.87835	7.58014	7.86994	7.99517	8.2075	7.81346	7.80513
hsa-miR-4677-5p																																												5.83515		5.86248
hsa-miR-4678
hsa-miR-4679		5.92968	6.04147	5.9948	5.86936	6.20769	5.96397	5.94465	6.32992	6.59145	6.74409	6.48515		6.15227	6.19965	5.91871	5.76956		6.44862	6.04647				6.22057	6.14927	6.11564	6.27054	6.04745					6.30879	5.84512	6.02935	6.2835	6.03431		6.16908	6.04759	5.94183	6.43385	6.01628	5.83791	6.19689	6.19063	6.13988	5.92502	5.79914
hsa-miR-4680-3p
hsa-miR-4680-5p
hsa-miR-4681
hsa-miR-4682	6.75604	7.85688	8.11552	7.79041	6.90812	7.97908	7.38352	7.16171	7.79623	7.69694	8.11067	8.19916	6.86868	8.93124	8.06203	7.40233	7.07205	7.83759	8.21367	8.00871	7.02715	7.09585	7.16912	7.12225	7.85447	7.42942	8.55022	7.84089	7.41744	7.32557	7.50371	7.11253	8.39646	7.85616	8.01142	8.08196	8.06916	7.02769	7.71057	8.00478	7.83819	8.28613	7.83007	7.81812	8.42357	9.30947	7.87308	7.89311	7.09953
hsa-miR-4683											5.79701
hsa-miR-4684-3p
hsa-miR-4684-5p
hsa-miR-4685-3p	5.95805	6.20647	6.25272	6.26514	5.97966	6.07268	6.16889	6.12205	5.89151	5.96509	6.42946	6.08751	6.13101	6.29906	6.27521	6.08999	6.00726		6.34554	6.10636	5.99858	5.77993	6.10198		5.96591		6.06569		5.86943		6.05779	5.81616	6.24267	6.20118	6.31132	6.34628	6.32807	5.89689	5.852	6.38161	6.03601	6.29365	6.31343	6.24348	6.41271	6.48104	6.3171	6.13631	6.37198
hsa-miR-4685-5p
hsa-miR-4686																										5.84474
hsa-miR-4687-3p	7.40703	8.64857	7.66836	8.78638	7.17662	7.35213	8.46314	6.54832	9.42782	8.26809	8.65939	7.8124	7.49563	7.80335	7.76819	8.24272	7.10007	7.09305	8.27016	7.40561	8.68089	8.24523	7.20588	7.14275	7.09525	6.77874	9.42109	6.67416	7.1899	6.53414	7.64572	6.95109	8.16482	8.22507	7.67702	8.82051	8.67039	6.76148	8.65252	9.27171	7.40733	8.40496	7.89379	7.47317	8.4646	9.65665	7.46529	7.6488	8.32471
hsa-miR-4687-5p	6.4754	7.46451	7.02378	7.31987	6.49617	7.0538	6.88514	6.46278	7.11188	7.34625	7.5758	7.20374	6.59039	7.23541	7.01398	7.11202	6.9764	6.68831	7.71362	7.02775	6.80727	7.24459	7.1535	6.8406	6.8422	7.37367	7.33921	7.20134	7.09418	7.26645	7.25603	6.66764	7.64454	7.37753	7.84007	7.50272	7.92988	6.44054	7.29934	7.6455	7.05577	7.62578	7.01093	7.48294	7.50078	7.24418	7.05132	6.68545	6.81756
hsa-miR-4688		5.79702	6.10394	6.12926		6.28444	5.90492	5.89665	6.18524	6.66424	6.54087	6.11648		5.94591	6.20927	5.77346	5.75294		6.25511	5.99988	6.01121				5.78146		6.1707					5.75647	6.19476	6.05356	5.92345	6.13641	6.18382		5.99997	6.26802	6.01909	6.24983	5.95994	5.93591	6.08704	6.45446	6.14352	5.88421	5.95175
hsa-miR-4689
hsa-miR-4690-3p
hsa-miR-4690-5p	6.17295	6.89127	6.65643	6.92799	6.48265	6.66682	7.14853	6.19292	7.29467	7.35875	7.43509	7.14919	6.69991	6.71923	6.83938	6.6866	6.71513	6.20877	7.52031	6.87037	6.78652	6.54489	6.73562	6.7055	6.62102	6.5061	7.95295	6.87134	6.55642	6.48839	6.87266	6.22111	7.17772	7.00611	6.52284	7.10033	6.9709		7.36078	6.9228	6.48347	7.38144	6.77318	6.84787	7.0153	7.04037	6.74455	6.63929	6.76699
hsa-miR-4691-3p
hsa-miR-4691-5p
hsa-miR-4692
hsa-miR-4693-3p
hsa-miR-4693-5p
hsa-miR-4694-3p	6.55072	8.80164	8.1053	8.41207	7.52894	8.83158	7.96493	7.56601	9.55644	9.7885	9.71331	9.06004	7.86343	8.46343	9.15945	7.98613	8.17001	7.13679	8.76826	8.79466	8.40222	6.91121	7.95981	7.94422	9.20419	8.48464	7.98397	8.94167	8.49717	8.57571	7.99327	6.88165	8.76773	8.38162	7.01483	8.96507	8.39269	7.08274	9.12694	8.15424	8.20198	8.89221	8.32539	8.3381	8.77221	7.98989	8.42537	8.10234	7.76988
hsa-miR-4694-5p	6.65478	6.43688	6.5789	6.21321	6.95374	6.40848	6.46598	6.9069	6.16142	6.42331	7.02843	6.39612	6.52009	6.60938	6.58425	6.48871	6.4093	6.2804	6.30426	6.57577	6.5429	5.77857	6.19267	5.86281	6.48554			5.86174		5.78347	6.04802	6.01192	6.30556	6.29643	5.84259	6.48871	6.28969	7.03064	5.99895	6.30121	6.66463	6.48556	6.66741	6.60237	6.65284	6.05435	6.89815	6.80115	6.60638
hsa-miR-4695-3p	10.5961	10.3306	10.3804	10.6305	9.99644	10.5006	11.3744	9.05998	11.1367	9.57002	10.2449	10.3947	10.999	9.9402	10.1835	11.1593	10.1036	9.56109	10.2494	10.7593	10.6068	11.426	8.55186	10.8076	10.7494	10.191	10.9436	9.87082	10.9112	11.4326	11.2617	11.0639	10.5419	10.5591	10.4561	9.81506	10.7292	10.2558	10.7519	9.99668	10.9684	10.011	10.4429	10.4293	10.3256	10.0226	9.3994	10.0382	10.4911
hsa-miR-4695-5p							5.80352		6.04439	6.18963	5.98159	5.85484							5.92615								5.82065									5.85834			6.29592	5.93328		6.13867				6.00735			5.92097
hsa-miR-4696
hsa-miR-4697-3p
hsa-miR-4697-5p
hsa-miR-4698	8.08699	8.41082	8.50452	8.6779	8.19417	8.47248	8.5293	8.23279	9.09431	8.91933	8.79934	8.69828	8.24802	8.28796	8.76644	8.32961	8.21564	7.89844	8.66709	8.65325	9.04611	7.55778	8.19471	8.50389	8.65016	8.27677	9.13774	8.88061	8.38729	8.61253	8.39194	8.0939	8.66093	8.35216	8.88007	8.27955	8.31105	7.88864	8.62842	9.11212	8.31455	8.57447	8.76615	8.3724	8.65729	9.6004	8.71772	8.38369	8.39607
hsa-miR-4699-3p
hsa-miR-4699-5p
hsa-miR-4700-3p																										5.94949				5.8033		5.92149					5.76742
hsa-miR-4700-5p
hsa-miR-4701-3p																								6.08538
hsa-miR-4701-5p									5.89898													5.74343				5.79747
hsa-miR-4703-3p
hsa-miR-4703-5p
hsa-miR-4704-3p
hsa-miR-4704-5p													5.88799																													5.96613					5.76044		6.03672
hsa-miR-4705
hsa-miR-4706																											6.0267												5.80027							5.92427
hsa-miR-4707-3p		6.28736	6.51775	6.07154	6.03284	5.92962		5.9205	6.02554	6.32088	5.92395	5.98666		6.23959	6.38717	5.7578	6.00799		6.42425	6.18615	6.04376	5.87789	6.14324	5.80422	5.9156	6.2501	6.19532	6.49867	6.17147	6.04892	5.96787	5.89596	6.15307	6.16543	6.74252	6.19114	6.08218		6.04602	6.48841	5.96398	6.04059	6.45907	6.05148	6.13375	6.36538	6.12902	5.93584	5.78288
hsa-miR-4707-5p	9.60094	9.69931	9.97453	10.0787	9.43005	9.81513	10.5269	8.74664	10.5604	10.587	10.2581	10.2695	9.36624	9.98619	9.83235	10.205	9.70875	9.44763	10.4113	9.88766	9.67348	9.41565	9.70642	9.10704	9.59738	8.73836	10.1338	8.92975	8.62125	8.09887	9.50957	8.31798	10.1454	9.91741	9.80841	10.2078	10.2016	8.98815	10.7387	10.3467	9.81447	10.5357	10.1104	9.67007	10.0402	10.7618	9.92893	10.1664	10.4919
hsa-miR-4708-3p	14.2665	15.158	15.0879	14.5341	14.4703	14.9666	14.953	14.4407	14.224	14.9662	15.2964	15.4187	14.3549	14.8102	14.2978	14.6503	15.1456	14.4923	15.1534	14.7109	14.2112	13.9354	15.1971	15.0214	14.2215	15.0524	15.1248	14.9212	14.2173	13.8831	14.5174	13.7551	15.2826	14.5815	14.5425	15.1424	14.617	13.7611	14.5526	15.1997	14.4701	14.976	14.923	15.1178	15.3894	14.9638	14.9335	14.5341	15.2964
hsa-miR-4708-5p
hsa-miR-4709-3p	9.96801	10.5555	10.4854	10.6721	10.0877	10.6422	10.7731	10.1939	10.5627	10.5343	10.6662	10.9322	10.3623	10.6404	10.5667	10.4562	10.5561	10.1157	10.8373	10.643	10.3288	9.73216	10.1191	10.6388	10.5374	10.5419	11.5398	10.583	9.99604	10.1782	10.3697	9.95479	11.4392	10.6766	10.6368	11.1247	10.7406	9.8204	10.7046	10.9314	10.5349	11.2488	10.7467	10.5146	11.1085	10.6643	10.6787	10.5182	10.6324
hsa-miR-4709-5p
hsa-miR-4710							5.94798			5.80452	5.80598	5.77279							5.78773								6.08585						5.81242						6.00705			5.82475
hsa-miR-4711-3p	7.49091	6.18912	6.44378	6.2469	6.98796	6.45391	6.84026	6.67735	6.19988	6.42428	6.2098	6.32481	6.60345	6.28956	6.23525	6.6417	6.39134	6.37479	6.21493	6.46906	6.44254	6.29529	6.52728	6.98195	6.5376	6.69059	6.44666	7.1021	6.74576	6.83738	6.51786	6.68776	6.3775	6.32754	6.53795	6.1475	6.34179	6.26915	6.40493	6.39121	6.47969	6.32346	6.77008	7.46897	6.74255	6.28384	6.77203	6.78095	6.82184
hsa-miR-4711-5p
hsa-miR-4712-3p	8.17597	8.72839	8.4394	8.63989	8.49426	8.72753	8.222	8.40905	9.12499	9.6247	9.37316	8.96817	8.20614	8.74066	8.70744	8.22307	8.34034	8.12776	8.88451	8.53122	8.91081	8.11539	8.29134	8.60885	8.6362	8.6472	9.41983	9.08437	8.22086	7.91463	8.17999	8.019	8.54576	8.44857	8.67687	8.68352	8.11057	7.98313	8.69569	8.89371	8.31689	8.76836	8.65085	8.87319	9.08929	9.31329	9.02767	8.65534	8.54453
hsa-miR-4712-5p
hsa-miR-4713-3p
hsa-miR-4713-5p
hsa-miR-4714-3p
hsa-miR-4714-5p	9.83722	10.0668	9.95701	10.2653	10.1053	9.50387	9.42924	9.93383	11.8283	10.2232	10.1521	10.1327	9.84981	8.98177	9.62952	9.76277	9.07363	9.37151	8.76655	9.71586	11.0025	11.0564	9.39493	9.86745	10.6749	10.3747	9.80986	9.77823	10.8358	10.2199	11.1484	11.0205	9.07534	10.6456	10.8462	10.4551	9.61587	10.1357	10.6251	9.58194	9.62599	8.9444	9.05468	10.2586	9.41181	10.4211	9.74508	9.56935	9.48762
hsa-miR-4715-3p
hsa-miR-4715-5p
hsa-miR-4716-3p																					5.87018						6.02359	6.38264						5.83345												6.29879
hsa-miR-4716-5p	7.05541	7.84304	7.18929	7.45153	6.58846	7.15697	7.18594	6.57119	7.34231	6.95182	7.83726	7.62977	6.92397	7.17194	7.07796	7.52644	7.03845	7.05383	7.4582	6.79449	6.60669	7.26168	7.1979	7.34064	6.69184	7.78666	7.63209	7.31975	7.40534	7.44183	7.40425	6.90825	7.8815	7.54089	7.5599	7.36132	8.41535	6.87	7.4246	7.39928	6.94405	7.67768	6.9231	7.47108	7.6835	6.74747	7.18231	6.78186	6.85786
hsa-miR-4717-3p
hsa-miR-4717-5p
hsa-miR-4718
hsa-miR-4719
hsa-miR-4720-3p
hsa-miR-4720-5p
hsa-miR-4721
hsa-miR-4722-3p
hsa-miR-4722-5p			5.78518							5.87947									5.83576							5.75774	5.79224	5.77615					5.8066
hsa-miR-4723-3p	6.61302	6.45494	6.51678	6.41945	6.48694	6.51767	6.2833	6.39755	6.40613	6.45935	6.45265	6.70356	6.49672	6.7681	6.38332	6.57864	6.68678	7.04863	7.05918	6.38302	6.23208	6.74462	7.16811	6.57896	6.23264	6.86354	6.21953	6.66343	6.53882	6.46739	6.58344	6.5313	6.88063	6.48207	7.13231	6.56021	7.08539	7.07454	6.9317	6.71274	6.45273	6.95769	6.48958	6.54398	6.59591	6.08068	6.79411	6.44058	6.46138
hsa-miR-4723-5p	6.33734	8.64179	8.88373	8.16239	6.63019	8.32292	7.64499	6.9356	7.98501	8.38881	9.14481	8.48156	7.17965	8.32483	8.57819	6.98084	7.86437	6.52483	8.92225	8.10404	8.01976	6.56038	7.69187	7.37792	8.25254	7.69184	7.90119	8.21876	8.40543	7.81281	7.41511	6.6765	8.68776	8.11363	7.37218	8.64111	7.76134	6.60293	7.89735	7.95498	7.73163	8.78421	8.02586	8.12353	8.28472	8.03349	8.36638	7.78215	7.56721
hsa-miR-4724-3p
hsa-miR-4724-5p										5.79857	6.07809	5.7993																					5.83677			5.79636
hsa-miR-4725-3p	8.29363	9.19148	8.55605	8.9352	8.12003	8.89793	9.23053	7.70861	9.51873	9.46697	9.57243	9.45794	8.46358	9.05479	8.87401	8.84601	8.62441	8.33774	9.30363	9.04461	8.28861	7.95234	8.48518	7.48135	8.55218	6.98245	9.71718	7.61352	7.32442	7.23727	8.13814	7.34146	9.26642	8.8279	8.74709	9.40871	9.125	7.81707	9.62689	9.54573	8.65328	9.67073	8.86523	8.74388	9.33892	9.44062	9.1719	8.79434	9.15658
hsa-miR-4725-5p	7.40452	7.85616	7.97622	7.77887	7.609	7.66608	7.49705	7.82489	7.39445	7.44838	8.00259	7.67659	7.73754	7.59148	8.0001	7.32261	7.37406	7.71038	7.76823	7.82433	7.79901	7.49467	7.86243	7.7676	7.73444	7.97676	7.93759	8.19945	7.71366	7.61746	7.88113	7.76812	7.74982	7.90248	7.66423	7.88288	7.81566	7.79928	7.33484	7.97667	7.68646	7.6847	7.98205	7.94265	7.98478	7.9343	8.12874	7.81372	7.55389
hsa-miR-4726-3p
hsa-miR-4726-5p	10.4453	11.8005	10.9041	11.4108	10.8326	11.4999	10.6444	11.0459	10.9775	11.1579	11.9248	11.8778	10.7961	11.5436	11.5819	10.7656	10.7036	10.7674	11.873	11.0847	10.7441	10.9157	10.8314	10.8342	11.1986	11.0706	11.6918	11.3168	10.5691	10.6962	10.9585	10.4036	11.9162	11.0885	11.0149	11.5871	10.9823	10.4364	10.7657	11.8064	10.8266	11.8957	10.8719	11.6404	11.835	11.7928	11.3168	10.9772	10.7733
hsa-miR-4727-3p
hsa-miR-4727-5p
hsa-miR-4728-3p	9.84152	10.1251	10.2901	9.97896	9.86091	10.0277	9.95054	9.46709	9.91399	10.3914	9.96525	9.91205	9.83424	10.0963	10.0907	9.83732	10.232	10.412	10.1106	9.91974	10.0373	9.95769	10.2706	10.1421	9.92916	10.4849	10.0324	10.7006	10.2138	10.3495	10.2835	9.79397	10.0768	10.1774	10.6431	9.97029	10.6162	9.61913	10.2512	9.92544	9.84232	10.0041	10.0206	9.9547	9.73703	9.5941	10.1525	9.92252	9.70409
hsa-miR-4728-5p		5.91869		5.93478		5.86576	6.01997		6.3188	6.0558	6.07072	6.22049		5.9199	5.90204		5.81654		6.21596	5.85999	5.87952			5.84356	5.80625	5.8436	6.92763	5.87998	5.83554				6.42154	5.90981		6.05246	5.9476		6.17952	6.30789		6.38903	5.92949		5.99052	6.5474	5.88024	5.76896
hsa-miR-4729																											6.80909
hsa-miR-4730																																						6.24467
hsa-miR-4731-3p
hsa-miR-4731-5p
hsa-miR-4732-3p	8.8776	9.36486	9.33449	9.28003	8.97398	9.48507	9.28239	8.87257	9.59662	9.46353	9.46796	9.29787	8.63285	9.38802	9.64254	8.95752	8.81232	8.9207	9.3679	9.30869	9.00547	8.83784	8.97188	8.86087	9.2123	8.89573	10.2031	8.99715	8.91293	8.75071	9.14633	9.18215	9.64552	9.34607	10.4151	9.57356	9.88433	8.70176	9.63422	9.32035	9.16889	9.49042	9.61637	9.41743	9.47787	9.12812	9.41704	9.17692	9.3223
hsa-miR-4732-5p	7.86063	8.45862	8.09128	8.89287	8.0582	8.38613	8.67209	8.25191	9.87094	8.38472	8.70391	9.0271	7.89625	8.22573	9.20885	7.95066	7.7896	7.80692	8.24739	8.7697	10.3009	7.9994	7.6737	7.77624	8.00478	8.52051	9.76136	8.53179	8.10543	8.1436	8.49095	7.52319	8.45369	8.79189	8.21167	9.2217	8.79184	7.7456	9.0825	10.8472	8.21956	8.41117	8.15755	8.05791	9.52846	11.0848	8.26708	7.87171	8.37007
hsa-miR-4733-3p				5.76912											6.05325				5.76751																	5.84981	5.98364			5.89863					6.03497	6.0279	5.87783
hsa-miR-4733-5p
hsa-miR-4734	6.52374	7.21525	7.48425	7.22742	6.57133	7.14732	7.27767	6.40421	7.95368	8.19767	7.88095	7.53525	6.97733	7.46142	7.49656	6.78494	7.21601	6.74741	7.7423	7.16169	7.10994	6.23734	7.52263	6.91818	7.23372	6.90839	8.17211	7.14411	6.521	6.41447	6.98203	6.44292	7.57699	7.52341	7.27214	8.00156	7.23039	6.63559	7.98932	7.67051	7.31884	7.94409	7.60386	7.16983	7.36472	7.986	6.99959	7.42522	7.49299
hsa-miR-4735-3p
hsa-miR-4735-5p
hsa-miR-4736																												6.01141						5.79533
hsa-miR-4737
hsa-miR-4738-3p
hsa-miR-4738-5p
hsa-miR-4739	7.60039	7.94055	7.86442	8.26464	7.49105	8.22126	8.06377	7.5976	8.79177	8.69969	8.88684	8.46803	7.58568	8.09036	8.20669	7.82579	7.46855	7.44918	8.56709	8.09772	8.12366	7.15246	7.84558	7.69399	7.77604	7.58619	9.0544	7.79261	7.1857	6.98802	7.58954	7.27541	8.61784	8.0187	7.96105	8.4577	7.79087	7.4184	8.41562	8.83158	7.80426	8.93432	8.1147	7.64275	8.36888	9.39002	8.19893	8.033	7.86112
hsa-miR-4740-3p
hsa-miR-4740-5p
hsa-miR-4741									7.14847												5.92592						6.44308												5.91326	6.3488						7.25669
hsa-miR-4742-3p	7.69489	7.35386	7.78973	7.36511	8.07893	7.77387	7.70722	7.9372	7.33714	8.09534	7.93694	7.70538	7.84146	7.67453	7.48179	7.76123	7.45631	7.5928	7.39189	7.64782	7.8698	7.35292	7.96822	7.63726	7.75946	6.70322	7.62126	7.0074	7.17526	7.09215	7.50459	7.37138	7.33005	7.57976	7.90913	7.49941	7.63806	7.83434	7.63976	7.51998	7.73744	7.5303	7.89873	7.83102	7.86292	7.56375	8.17528	7.9142	8.02497
hsa-miR-4742-5p
hsa-miR-4743-5p											5.81665																															5.77554
hsa-miR-4744
hsa-miR-4745-3p
hsa-miR-4745-5p
hsa-miR-4746-3p
hsa-miR-4746-5p
hsa-miR-4747-3p
hsa-miR-4747-5p	9.99846	9.87691	10.2238	10.5534	9.83889	10.043	10.6788	9.86738	10.8541	10.1203	10.1632	10.2378	9.92594	10.0546	10.4073	10.0999	10.1692	9.61817	10.2791	10.2286	10.5678	9.76166	9.66713	9.68862	10.0538	9.01036	11.6185	9.57361	9.73759	9.54035	9.97623	10.0534	10.0726	10.3849	10.1223	10.3041	10.6678	9.56322	10.3779	10.5444	10.1096	10.1367	10.2848	9.81362	10.5601	10.8476	10.1208	9.94115	10.3119
hsa-miR-4748
hsa-miR-4749-3p
hsa-miR-4749-5p
hsa-miR-4750-5p	11.7459	12.179	12.3804	12.1421	11.6485	12.2324	12.6172	11.3512	12.6016	12.9755	12.5358	12.4883	11.6939	12.3945	12.2037	12.5117	12.278	11.7017	12.3003	12.203	12.0336	11.5939	11.8763	12.1854	12.2037	11.9975	12.5236	12.7049	12.2903	11.761	12.315	11.5379	12.4403	12.22	12.413	12.287	12.3278	11.3971	12.9597	12.5354	12.0776	12.6315	12.3076	12.0232	12.1573	12.7846	12.4107	12.5267	12.8992
hsa-miR-4751
hsa-miR-4752
hsa-miR-4753-3p	5.91929				6.37011			6.09025					5.79814			5.87612					5.87939	5.81045		6.01681		6.07264		5.85488	5.86549	5.90591		6.03271			5.84476			5.83248									5.78346	5.86059
hsa-miR-4753-5p										5.83205
hsa-miR-4754		6.62594	5.98276	6.44816	5.77902	6.13386	6.11515		6.93033	7.06916	7.06335	6.56926	5.8641	6.47817	6.30931	6.00815	6.03312		6.59665	6.27169	6.26299		6.03826	6.03395	6.21068	6.33179	7.01644	6.48586	6.06698		5.98507	5.79303	6.40911	6.27386	6.54268	6.57974	6.219		6.34575	6.50179	5.9885	6.60394	6.16431	6.81841	6.42616	6.54634	6.20739	6.23073	6.04879
hsa-miR-4755-3p
hsa-miR-4755-5p
hsa-miR-4756-3p	7.33161	7.14954	7.42314	7.04218	7.44115	7.1747	7.44158	7.40835	6.46242	6.80662	6.67079	6.89239	7.37916	7.07358	6.90705	7.43745	7.06566	7.11697	6.94248	7.02493	7.1183	6.71427	7.46465	7.54932	7.04692	7.34827	7.33319	7.28396	7.22445	7.44289	7.2	7.20254	7.19786	6.82503	7.20334	6.75506	7.30057	7.0452	6.67015	7.08029	7.05356	6.85209	7.15284	7.36876	7.24563	7.00539	7.56215	7.39375	7.49699
hsa-miR-4756-5p
hsa-miR-4757-3p
hsa-miR-4757-5p
hsa-miR-4758-3p	6.47657	6.9325	7.17838	6.95266	6.59601	7.01735	6.93368	6.90954	7.23976	7.4694	7.12703	7.02396	6.79007	7.21608	7.04511	6.69089	6.59351	7.03047	7.05551	7.01259	7.02674	6.65358	6.7996	6.77729	7.10385	7.43953	7.75009	7.04578	6.89968	7.37231	7.12619	7.03063	7.178	7.07169	7.15599	7.13124	7.42459	6.66815	7.20544	6.97008	7.00895	6.95077	7.15394	6.80579	7.06817	7.03631	7.07816	7.02486	6.80801
hsa-miR-4758-5p
hsa-miR-4759
hsa-miR-4760-3p
hsa-miR-4760-5p
hsa-miR-4761-3p
hsa-miR-4761-5p
hsa-miR-4762-3p
hsa-miR-4762-5p	6.74787	7.81068	7.66999	7.6605	6.80187	7.44642	6.88163	7.31663	7.36768	7.47566	7.96449	8.00032	6.97205	7.47481	7.66479	7.20548	6.90766	6.71199	7.79732	7.55813	7.3472	6.84021	7.13314	6.98751	7.33627	7.11694	7.65362	6.97416	6.8632	6.74179	6.89701	6.97087	7.71266	7.47382	7.09708	7.72713	7.69304	6.93322	7.0421	8.13183	7.3313	7.89288	7.47756	7.57323	7.98022	8.6742	7.91827	7.61745	7.09597
hsa-miR-4763-3p										5.85676																													5.80933
hsa-miR-4763-5p
hsa-miR-4764-3p	11.0039	11.5708	11.3375	11.2838	11.6934	11.8202	10.827	11.5685	11.6755	11.9184	11.3881	11.286	11.4322	11.0966	12.0877	10.2705	11.1046	11.2098	10.8664	11.6278	11.3306	11.086	11.5831	11.3277	12.0299	12.4573	11.4366	11.7957	11.8186	11.6871	11.737	11.5565	11.0889	11.7089	11.1124	11.8863	10.5423	11.5896	10.8372	10.9827	11.6325	10.9593	11.9169	11.6049	10.8522	11.5537	11.4336	11.3651	11.0765
hsa-miR-4764-5p	7.39435	7.18544	7.46789	7.34008	7.51453	7.25684	7.70926	7.29598	7.22606	7.49502	7.69794	7.65543	7.53267	7.17373	7.25371	7.48905	7.3778	7.3875	7.47954	7.34671	7.53892	6.96077	7.42263	7.75419	7.3868	7.56977	7.88115	8.08356	7.45448	7.51527	7.45996	7.48304	7.51514	7.20909	7.56174	7.08665	7.17963	7.2484	7.68151	7.63232	7.31577	7.53849	7.74323	7.2869	7.54697	8.06116	7.60901	7.30818	7.71351
hsa-miR-4765	6.71436	6.71931	7.2642	6.9534	7.50267	7.38752	7.57637	7.24299	7.72571	8.37945	7.25992	7.25371	7.20722	7.07614	7.03317	6.61672	7.10296	6.68952	6.73353	7.40383	6.76434	6.16724	7.34995	7.02843	7.61156	6.65506	6.83505	6.73261	6.20972	6.24672	6.23861	6.36444	6.563	6.75223	6.70511	7.23214	6.48272	7.06545	7.50268	6.77854	6.96693	6.87932	7.81933	6.88332	7.04898	6.91583	7.21133	7.75615	7.59878
hsa-miR-4766-3p
hsa-miR-4766-5p
hsa-miR-4767
hsa-miR-4768-3p
hsa-miR-4768-5p	5.91341		6.02934		6.20793	5.78399	6.10936	6.13508		5.79313			5.99162			5.77612				5.80902	5.94158			6.19008	5.85073	6.30671	5.90929								5.80328		5.8981						5.86328			5.88699	5.76916	6.05796	5.84638
hsa-miR-4769-3p	6.36155	6.41881	6.73083	6.33265	6.3575	6.29447	6.25527	6.26817	6.34868	6.70187	6.523	6.22388	6.29536	6.39159	6.41868	6.4106	6.40069	6.66516	6.57092	6.29336	6.34026	6.53665	6.92639	6.31081	6.16414	6.53798	6.36091	6.6215	6.48917	6.4782	6.59445	6.49935	6.61186	6.52462	7.20303	6.62366	7.12712	6.72615	6.9291	6.73757	6.5759	6.81815	6.49442	6.53586	6.53767	6.20177	6.612	6.59961	6.39293
hsa-miR-4769-5p
hsa-miR-4770
hsa-miR-4771
hsa-miR-4772-3p
hsa-miR-4772-5p
hsa-miR-4773
hsa-miR-4774-3p
hsa-miR-4774-5p
hsa-miR-4775							5.77573				5.78916	5.81389										6.14619			5.83982		5.79548
hsa-miR-4776-3p			6.65476			5.89812								7.25535	5.96364			6.19333	5.77213	5.95822							5.78691	5.87035	5.80663				5.77305								6.01764		5.84604					6.20645
hsa-miR-4776-5p
hsa-miR-4777-3p
hsa-miR-4777-5p	7.93351	7.9078	8.10075	8.06327	8.1228	8.41873	8.13052	7.96587	8.42426	8.95821	8.33588	8.35585	7.8167	8.24196	8.03183	7.93272	7.90485	7.66856	8.16711	8.05272	8.157	7.23965	7.91668	8.28967	8.0675	8.10913	8.71339	8.51682	7.50595	7.61713	7.78078	7.69188	7.92498	7.91319	7.75176	7.83219	7.56158	7.64354	8.09925	8.27566	7.9651	8.07207	8.28436	7.82014	8.50684	8.64824	8.22272	8.17714	8.29394
hsa-miR-4778-3p	6.09052		5.96678		6.35115	5.95612	6.07396	6.22321		5.7992			6.25228	5.79812		6.12524	5.89266				5.86116			6.26028	5.98667	6.12367	5.92972	5.98257	6.03618	6.23735	6.05741	6.23196			6.08888		5.95227	5.8526			5.84714		5.88024	6.09483	5.8339		6.18257	6.1086	6.18664
hsa-miR-4778-5p	5.97525	6.09686	6.8294	6.528	6.32315	6.28466	6.04547	6.389	6.3621	6.41135	6.36642	6.17906	6.17597	6.37468	6.55017	6.14943	6.20202	5.8008	6.18324	6.22884	6.88795		6.26551	6.3495	6.21213	6.08206	6.20067	6.45975	6.04221	6.15733	5.90035	5.91708	5.84007	6.12356	6.34178	6.14205	5.8052	5.76715	5.99204	6.42114	6.09683	6.02134	6.38623	5.96932	5.89312	7.28527	6.15975	6.22495	6.12344
hsa-miR-4779
hsa-miR-4780	8.79252	8.43122	8.38949	8.26265	8.8976	7.96553	7.59576	9.08621	7.99061	8.28623	7.98591	7.9442	8.91837	8.41326	8.49306	8.28743	8.1785	8.81708	8.12721	8.55296	8.59102	9.19059	8.26575	8.67148	8.11843	8.76624	8.29268	8.94339	8.54983	8.54867	8.81087	9.34752	8.026	8.67549	8.64006	8.13472	8.40555	9.43498	7.85845	8.13217	8.40553	7.89941	8.36515	8.39402	8.28541	8.68851	8.44099	8.19476	8.11499
hsa-miR-4781-3p
hsa-miR-4781-5p
hsa-miR-4782-3p
hsa-miR-4782-5p											6.05115																5.94932
hsa-miR-4783-3p	5.79694	7.15474	6.61899	6.63122	6.18377	6.67832	7.02836		7.20675	7.08602	7.71888	7.11283	6.39489	6.7806	6.53734	6.24586	6.72815	5.74501	7.25491	6.55401	6.49391	6.04809	6.23337	6.25558	6.67286	6.17547	7.85883	6.34278	6.15858	6.17061	5.98394		7.29759	6.97464	6.3463	7.15276	6.78679		7.41129	6.78646	6.30843	7.32732	6.80943	6.61373	7.33993	7.14401	6.496	6.60612	6.87126
hsa-miR-4783-5p
hsa-miR-4784	8.05098	7.77078	8.38553	8.05772	8.32701	8.54222	8.2372	8.35246	8.33378	8.48004	8.17667	8.1861	8.18149	8.2611	8.27978	7.96225	7.85189	8.07094	7.97496	8.20915	8.38546	7.68666	8.2153	8.34005	8.09863	7.95519	8.47029	8.46165	8.00265	7.63842	8.00699	7.93742	7.96038	7.87952	8.14111	7.9001	7.66074	8.08494	8.31879	8.37295	8.13179	8.06327	8.40117	7.6609	7.97845	8.9085	8.07749	8.26397	8.30161
hsa-miR-4785
hsa-miR-4786-3p
hsa-miR-4786-5p
hsa-miR-4787-3p		5.94712	5.85412	5.93939					5.76846	5.9002	6.12921	5.82057		5.9692	5.90617		5.86784		6.31622				5.81787			6.13439	5.94753	5.9323	5.96527	5.88892	5.84465		6.18978	6.11628		6.10833	6.11983		6.06226	6.09899	5.81124	6.30004	5.77861	5.95485	5.83315	5.87845	5.90961
hsa-miR-4787-5p	14.126	13.6774	14.1374	13.7532	14.5608	14.6019	14.1892	14.4824	14.088	14.4463	14.0179	14.0696	14.2876	14.1555	13.5781	14.0585	14.5174	14.5894	14.6692	14.044	14.1461	13.7941	14.5677	13.1838	13.6695	13.1915	13.5164	13.7338	13.4226	13.4311	13.996	13.5246	13.7679	13.7903	14.5436	13.794	14.0381	13.6483	14.4078	14.2711	13.9323	14.4914	14.4407	14.0767	14.0739	14.7374	14.9356	14.5268	15.1668
hsa-miR-4788	6.90425	8.7974	8.20212	9.07534	7.5621	8.91611	7.7956	7.64485	8.76004	9.08065	9.38689	9.28394	7.72405	9.07011	9.44389	7.9723	8.10131	7.48668	9.54563	9.02175	7.1282	7.3648	8.18945	8.14787	9.11724	8.78503	8.90716	8.86474	7.70722	8.51628	8.2462	7.15304	9.34916	8.96879	7.43157	9.46031	8.80431	7.69323	8.25757	8.904	8.79879	9.4424	8.63891	8.95816	9.20982	8.28456	9.27872	8.52142	7.65577
hsa-miR-4789-3p
hsa-miR-4789-5p
hsa-miR-4790-3p
hsa-miR-4790-5p
hsa-miR-4791	7.58759	7.40239	7.89303	7.12024	8.23132	7.36591	7.05871	8.43778	7.66795	7.18263	6.99208	6.95873	8.0068	7.03245	7.87809	7.59485	7.59058	7.86954	7.2262	7.75682	6.96813	8.68696	7.09484	7.22966	7.42905	7.01338	6.76683	7.52218	7.418	7.16185	7.76205	8.22792	6.60096	7.70872	7.94703	7.61106	7.00636	8.67885	7.04898	7.36046	7.07291	6.83011	7.18625	7.54008	7.19832	7.54114	7.6668	7.60508	8.17353
hsa-miR-4792		6.41729		6.1146		6.29271			6.19589	6.48716	6.64464	6.32454	5.92066	6.21171	6.1156	5.79919	5.94601		6.48994	6.08949			6.08852	5.81695	6.25703		6.20219	5.85547			5.89335		6.28428	6.17695		6.29748	6.09126		6.30088	6.33795	5.97912	6.42783	6.00583	6.09938	6.2223	6.46906	6.39151	6.27665
hsa-miR-4793-3p
hsa-miR-4793-5p
hsa-miR-4794
hsa-miR-4795-3p	8.47705	11.2677	10.2188	10.607	8.98669	10.7125	9.83707	9.60178	10.1669	10.6941	11.4099	10.7729	9.77794	10.5615	10.7176	9.74401	10.5133	9.22315	10.6558	10.5514	10.2277	9.50306	10.0052	10.0579	10.8299	10.5042	10.5195	10.4317	10.45	10.3247	10.0355	8.8251	10.726	10.6309	9.615	11.259	10.3938	9.14947	10.168	10.4634	10.5484	10.7885	10.3817	10.8757	10.7625	10.0789	10.5628	10.4983	9.84242
hsa-miR-4795-5p	8.90021	10.146	9.79652	10.0828	10.2535	10.2742	9.83288	9.8763	9.94389	10.6121	10.4852	10.5053	9.8473	10.2038	10.049	9.1732	9.68646	9.69224	10.1389	10.0394	9.45462	8.51889	9.41388	7.19959	9.70544	7.00796	8.5044	7.56497	6.86532	7.44877	8.33995	8.02808	9.64255	9.5871	9.61454	10.0881	9.56295	9.23844	9.86297	10.0309	9.83798	10.1523	10.021	10.0534	10.1912	9.65084	10.2258	9.88708	9.9907
hsa-miR-4796-3p	6.04291	6.28619	6.53795	6.19406	6.45535	6.35499	6.3845	6.37825	6.14345	6.42804	6.62107	6.43512	6.41382	6.28418	6.26756	6.10211	6.24985	5.92443	6.40197	6.24868	6.31204	5.77036	6.2383	6.51962	6.4809	6.36008	6.44456	6.79547	6.3087	6.44955	6.29739	6.41732	6.29856	6.11649	5.9246	6.09828	6.05692	5.75841	6.25571	6.20048	6.18173	6.29142	6.50272	6.29033	6.36651	6.2893	6.61363	6.343	6.42486
hsa-miR-4796-5p
hsa-miR-4797-3p
hsa-miR-4797-5p	8.0168	7.24104	6.66088	6.75523	7.13923	6.94827	6.6417	6.66633	7.88289	6.80287	6.70769	6.9738	6.71053	6.40732	7.2026	7.01883	6.47598	6.43647	6.67823	7.63662	7.36986	8.31958	5.77296	6.62784	7.25618	7.06903	6.2253	6.84612	7.24203	7.947	7.45729	6.95984	6.62986	6.35922	6.79596	5.96368	7.21436	7.38043	6.97954	6.66376	7.42628	6.30313	6.76155	7.34733	6.96213	6.36184	6.3907	6.50992	6.15276
hsa-miR-4798-3p
hsa-miR-4798-5p
hsa-miR-4799-3p																											5.82909
hsa-miR-4799-5p
hsa-miR-4800-3p	13.9606	14.7562	15.1321	14.5519	14.177	14.5456	14.5079	14.562	14.4747	14.9528	14.1594	14.1927	14.2218	14.494	14.0572	14.1803	15.3338	14.4078	15.0524	14.4903	13.9929	13.8184	14.8505	14.7265	13.9485	14.8182	14.2311	14.4376	14.0029	13.1575	14.2044	13.2599	14.5841	14.0939	14.3638	14.7298	14.6382	14.1803	14.6616	15.0108	14.5834	15.1313	14.8738	14.7664	15.0667	15.1878	15.2459	15.0823	14.6616
hsa-miR-4800-5p	6.55386	6.67496	6.87699	6.98355	6.60606	6.73444	6.84367	6.67353	6.87503	6.93405	7.14251	7.00341	6.55637	6.88891	6.84271	6.77042	6.618	6.27498	6.90371	6.69033	6.92482	6.05372	6.5467	6.75283	6.59878	6.49776	7.01813	7.10129	6.47909	6.39134	6.46992	6.45719	6.85851	7.2252	6.74926	6.8496	6.65151	6.22045	6.71276	7.36837	6.61344	7.20959	6.83184	6.59651	7.02671	7.93241	6.95659	6.7361	6.85891
hsa-miR-4801
hsa-miR-4802-3p
hsa-miR-4802-5p
hsa-miR-4803
hsa-miR-4804-3p	6.7336	7.26189	7.26423	7.04643	7.10488	6.88951	6.84129	7.15527	7.3695	7.21639	7.24784	7.23195	6.86395	6.96995	7.79507	6.84762	6.96388	6.71291	7.18729	7.27895	6.97245	6.6298	7.50526	6.86209	7.09509	6.95534	7.26941	7.62528	6.95221	6.66921	7.07179	6.76686	7.13412	7.31052	7.50385	7.56392	7.30817	7.17129	6.88377	7.37049	6.95924	7.15238	7.64957	7.36585	7.65847	6.9745	7.64108	7.04223	6.95035
hsa-miR-4804-5p
hsa-miR-483-3p	11.4997	12.0623	12.0662	12.0209	11.5507	12.0423	11.8576	11.4366	11.8283	12.1654	12.0937	12.0249	11.3983	11.9584	11.9677	11.7537	11.5789	11.6089	11.9586	11.8645	11.9925	11.4773	11.7096	11.6309	11.9742	11.9427	12.2714	11.9315	11.5207	11.6723	11.5192	11.5019	12.1456	12.1241	12.5827	12.1822	12.3658	11.4704	11.7474	12.0601	12.0243	12.1892	12.1146	12.1502	12.054	12.0492	12.2737	12.0896	12.0704
hsa-miR-483-5p	8.08954	7.31978	7.49048	8.07891	7.35755	7.55661	7.51323	7.24055	7.88595	8.06938	8.5239	7.34686	7.3725	8.469	7.25327	8.30177	7.28063	7.22865	8.41379	7.53889	9.82473	6.93147	7.20652	8.4139	7.30157	8.15359	8.0814	8.79053	7.33402	7.16058	7.1393	7.28281	7.95127	8.19987	7.61947	7.04193	7.39531	6.99027	8.05184	8.30012	7.67716	8.2153	7.87202	7.06464	7.36564	9.58714	7.31222	7.31772	8.00956
hsa-miR-484	5.94814																	6.06197			5.78162	5.899	5.81246									5.91149			5.88091			5.79205
hsa-miR-485-3p	7.38074	7.5731	7.70045	7.51806	7.46015	7.67898	7.73348	7.52099	7.81605	7.52015	7.5059	7.81922	7.59437	8.01645	7.61074	7.56427	7.69995	7.54278	7.7382	7.82257	7.57531	7.24062	7.81305	7.70102	7.70022	7.97389	8.22679	7.59386	7.55383	7.56661	7.6498	7.2239	7.66904	7.80343	7.93305	7.80009	8.031	7.54072	7.62909	7.78722	7.59658	7.79632	8.02468	7.8196	8.0046	8.17236	8.13289	7.98957	7.98556
hsa-miR-485-5p
hsa-miR-486-3p
hsa-miR-486-5p	5.76866												5.77743	6.60725				6.00134				5.95062	5.96557			5.86001						5.90999			5.89924			6.05813		5.90699
hsa-miR-487a-3p						6.28884					5.93797	5.92481		5.79931					5.83578						6.13111								5.80971				5.76473					5.94717			5.83669		5.7807
hsa-miR-487a-5p	6.6436	6.60972	7.25708	6.45719	6.64403	6.53635	6.48131	6.76071	6.06856	6.25077	6.33404	6.34132	6.56173	7.78859	6.67057	6.34748	6.37865	7.29723	6.52767	6.62651	6.38761	6.85381	6.86205	6.47723	6.43084	6.55849	6.2856	6.80542	6.56655	6.62956	6.7226	6.84315	6.49174	6.59787	6.89563	6.35569	6.49809	6.88804	6.60733	6.3085	6.82716	6.42163	6.71335	6.77478	6.60912	6.093	6.70086	6.99106	6.43266
hsa-miR-487b-3p	7.77595	7.09925	6.59826	6.84487	7.14523	7.11854	7.00688	6.78437	8.4169	7.0893	6.89743	7.07946	7.48278	6.58074	7.20172	7.87004	6.88836	7.04186	6.57266	7.69257	7.88131	8.81003	6.65277	7.13156	7.46057	7.35874	6.35916	6.93951	7.79831	7.90292	7.69631	7.67108	6.78215	6.51749	7.16246	6.219	7.46338	7.66282	7.61114	6.46827	7.59094	6.48313	6.91934	7.6397	7.14079	6.71286	6.4166	6.72384	6.49108
hsa-miR-488-3p																												5.94142
hsa-miR-488-5p
hsa-miR-489-3p	7.19728	8.71502	8.50965	7.91111	7.54229	8.50271	8.66711	7.29553	8.72934	8.8838	8.9121	8.96222	8.18658	8.63687	8.60288	7.60326	8.15537	7.80048	8.34319	8.42109	7.41286	7.34501	8.44709	7.67514	8.30722	7.94435	8.54598	8.67671	7.96223	7.99359	7.77862	7.64241	8.86502	8.39203	7.22723	8.65477	8.54849	6.98253	8.47328	8.46536	7.65309	9.15578	8.15996	8.2674	8.24679	8.03268	8.94851	8.51409	8.4479
hsa-miR-490-3p	6.94692	8.10081	7.89087	7.83234	6.9255	7.71081	7.55947	7.41103	7.54642	7.26048	7.90847	7.74583	7.30379	7.94854	7.73193	7.2135	7.21522	7.34743	7.6264	7.72127	7.7235	7.25784	7.26171	7.29402	7.56764	7.43745	9.51363	7.76012	7.4592	7.51433	7.51779	7.41634	7.78987	7.8969	7.74828	7.72937	7.79304	7.21258	7.59054	7.87794	7.71166	7.63579	7.83883	7.73016	8.02469	8.24998	7.64748	7.40913	7.25956
hsa-miR-490-5p		6.88004	6.33919	6.4751		6.57677	6.24198	5.91465	6.19737	6.50805	6.95705	6.88472	5.88142	6.71141	6.4937	5.93859	6.15936		6.96943	6.40164			6.21787	5.98937	6.43656	5.96319	6.44058	5.92239			5.89449		6.84672	6.53437	5.76389	6.92701	6.44033		6.26023	6.62431	6.37532	7.22461	6.50894	6.62548	6.8633	6.31593	6.61699	6.49361	6.24211
hsa-miR-491-3p	13.471	12.2949	12.7078	12.9228	13.8257	13.552	13.1	13.3597	12.7954	12.2561	12.3054	12.6347	12.7758	12.311	12.4908	13.5355	12.1971	11.8565	12.1861	12.8697	13.3602	13.2146	11.8406	12.9408	13.1307	12.7844	12.18	11.6613	13.5369	13.7556	13.2361	14.018	12.6135	12.4182	12.3725	12.0878	14.0501	12.45	12.7416	11.7457	12.8803	12.166	12.1568	12.2883	12.3796	11.658	12.2299	12.3407	13.0404
hsa-miR-491-5p	6.24668	5.80634	6.15006	6.03244	6.21753	6.02785	6.17796	6.18963			5.83571	5.77683	6.09687	5.96425	5.89583	6.1618	5.90425		5.94095	5.85619	5.94254	5.78367	5.98891	6.28389	5.92056	6.25648	6.0582	6.02577	6.25102	6.14905	6.07714	5.92246	6.06518	5.93984	5.99815	5.94463	6.21256	5.80322		5.90323	5.99866	5.91214	6.04225	6.09381	5.9616		6.18718	6.20222	6.05464
hsa-miR-492	6.55574	6.96324	6.53802	6.96991	6.91019	6.66863	6.55439	6.44595	7.17141	6.95942	7.02116	7.34569	6.21978	6.71684	6.71014	6.71292	6.46217	6.16532	6.97768	7.07534	7.64918	6.36335	6.63644	6.46339	6.67585	6.49959	8.51351	6.62729	6.60087	6.25049	6.56235	6.52921	7.06961	7.14857	6.81126	7.1802	7.2402	6.10998	7.14232	7.54922	6.44312	7.16689	6.81712	6.66091	7.18766	8.70287	6.929	6.82231	6.48521
hsa-miR-493-3p
hsa-miR-493-5p	6.24372			5.89362	6.21467	5.95607	6.07667	6.51191	6.3841	6.38439		5.87667	6.01885	6.07685	5.85191	6.4819	6.15665	6.00163		6.12728	6.29845	6.83641	6.24956	6.37696	6.14689	6.81224	5.93487	6.09099	6.45155	6.18512	6.23752	6.53106		5.85277	6.3809	6.04213	6.3423	6.55806	6.52151		5.94275		6.16578	6.11963	6.01313	5.83842	5.81466	5.96153	6.00739
hsa-miR-494-3p
hsa-miR-494-5p			5.77596		5.79234		6.20927			5.92062			6.02287				5.85227		5.92978					5.88043		5.9656	6.0429				5.9703	6.01629	5.83769					5.74069	6.03084		5.80611	5.83473	6.17301		6.07886
hsa-miR-495-3p
hsa-miR-495-5p	7.0906	7.35569	7.69834	7.26989	7.53178	7.39482	7.23217	7.72384	7.02446	7.25359	7.45166	7.39007	7.49939	7.31896	7.42162	6.96178	7.29237	7.40025	7.42111	7.50143	7.22651	7.09861	7.59601	7.49741	7.52498	7.47292	7.11486	7.9184	7.40675	7.57312	7.4527	7.56502	7.33863	7.33857	7.09837	7.2444	7.1451	7.55202	7.05956	7.24237	7.33445	7.2284	7.62488	7.52054	7.41832	7.05375	7.7128	7.41702	7.38802
hsa-miR-496
hsa-miR-497-3p
hsa-miR-497-5p						5.92238		6.10879					5.97217	5.82405		6.15825	6.43535							6.97378	6.15263				6.63857	6.74608		6.38394									6.00383
hsa-miR-498	9.06071	9.64804	9.50289	9.65073	8.99511	9.51385	9.79277	8.66178	9.89148	10.1078	10.2126	9.78321	9.18954	9.79409	9.73409	9.42755	9.35754	8.98251	10.0442	9.5155	9.23155	9.10107	9.44896	9.37795	9.53394	9.40216	10.1481	9.71698	9.30176	9.28691	9.5955	8.74235	9.8699	9.72124	9.48314	9.87553	9.60811	8.75764	10.0901	9.74367	9.54977	10.0159	9.76651	9.33813	9.39499	9.92653	9.52697	9.37683	9.4685
hsa-miR-4999-3p
hsa-miR-4999-5p
hsa-miR-499a-3p			5.88015		5.83731	5.79773		6.04939						5.97038											5.8546	5.77753		5.86212				5.81072											5.80439	5.77645			5.92488	5.90642
hsa-miR-499a-5p
hsa-miR-499b-3p
hsa-miR-499b-5p
hsa-miR-5000-3p			5.90018			5.90428			5.98288	6.56057	5.87527				5.96717						5.87356				6.26448			6.18467	5.94674	5.83873																5.78219		5.83086
hsa-miR-5000-5p		6.20477	5.94357	6.21784		6.3675	6.15091	5.82598	6.66463	6.52471	6.29651	6.51318		6.07633	6.18225	5.87318	5.84698		6.27353	6.2862	6.2671				6.24541		6.1795						6.08101	5.86944	5.92093	6.33108	6.2663		6.24744	6.06204	5.90835	6.3229	6.12255	6.14534	6.28606	6.16222	6.31446	5.98721	6.24599
hsa-miR-5001-3p
hsa-miR-5002-3p	7.25894	7.27668	7.05914	6.93062	7.62002	7.26349	6.78469	7.35094	7.49698	7.61628	7.42789	7.22746	7.36644	6.91605	7.24852	7.11163	6.86003	7.04745	6.96605	7.32557	7.62014	7.89435	7.32508	7.21012	7.57984	7.799	6.98421	7.76903	7.39607	8.01307	7.44162	7.51212	6.98587	6.85585	7.05098	6.89196	7.23124	7.47803	6.72938	6.9926	7.24221	6.79834	7.20429	7.55283	7.06797	7.24354	7.62101	7.24533	6.85873
hsa-miR-5002-5p	8.8683	9.72511	10.0286	9.83992	9.87705	9.88051	9.58898	9.71703	9.69169	10.1682	9.65116	9.69532	9.53716	9.7593	10.021	9.12422	9.6255	9.3035	9.64815	9.90501	9.76061	8.86721	9.70002	9.73469	10.2336	9.66631	9.95018	10.3379	9.83811	9.63236	9.36099	9.02878	9.46665	9.70329	9.12889	9.7387	9.41948	9.41766	9.66113	9.61558	9.75222	9.57946	9.98125	9.77718	9.68495	9.91118	9.823	10.213	9.81499
hsa-miR-5003-3p
hsa-miR-5003-5p			5.76135							5.78254
hsa-miR-5004-3p	6.09229	6.39721	6.32948	6.52265	5.91722	6.29131	6.47492	5.99965	6.75589	6.17027	6.39654	6.43976	6.25587	6.43117	6.41811	6.4546	6.22741	5.8405	6.55377	6.38959	6.60642	6.03497	6.08724	6.20604	6.32448	6.14021	7.37581	5.95362	6.2318	5.85272	6.13312	5.772	6.59414	6.51277	6.89344	6.60961	6.83206	5.75273	6.41723	6.6409	6.28452	6.61329	6.52125	6.274	6.86227	7.37005	6.44864	6.32426	6.49223
hsa-miR-5004-5p	6.38079	7.46109	8.12014	7.27044	6.91342	7.94463	7.99162	7.10931	7.36923	8.36424	8.23223	7.57016	7.37322	7.59607	7.7987	6.49665	7.4287	6.72013	8.08117	7.69296	7.79925	5.77474	7.52389	7.39212	7.95628	7.11164	7.77828	7.97279	7.3783	6.55709	6.93602	6.40609	7.64513	7.24572	6.61554	7.62358	6.82631	6.74177	7.69031	7.34096	7.42354	7.85252	7.95659	7.28894	7.30681	7.75363	7.4425	7.95401	7.85705
hsa-miR-5006-3p	7.87202	7.55371	7.83478	7.43875	8.10551	7.66873	7.85341	8.17179	7.41842	7.69969	7.56188	7.51813	7.8189	7.75976	7.69821	7.84356	7.59682	7.76891	7.39095	7.6585	7.74619	7.47713	7.90988	8.2244	7.79144	8.37649	7.54386	8.41272	7.85504	8.02474	8.11998	7.79686	7.81482	7.73393	7.31996	7.62007	7.73736	7.90744	7.55949	7.64763	8.00532	7.65037	8.00859	7.96962	7.72759	7.40477	8.05668	8.12183	7.66643
hsa-miR-5006-5p		6.19244	6.19698	6.10275	5.92329	6.28947	6.13789	6.00624	6.24228	6.58714	6.51406	6.36517	5.95579	6.19216	6.23086	5.75393	6.16095		6.40944	6.20208	5.94372		6.10347	6.15669	6.46471	6.30004	6.50705	6.52529	6.10171	6.0565	5.98865	5.81509	6.33533	6.16763		6.41214	5.93885		6.26704	6.16821	6.0356	6.37827	6.39427	6.011	6.1332	6.06586	6.3299	6.33792	6.27126
hsa-miR-5007-3p	5.99922	6.61225	6.80175	6.52707	7.57153	8.24521	6.05782	6.88724	7.02885	7.55964	7.40246	6.29678	6.73374	7.47478	7.42023	5.86575	6.35558	6.61013	6.25953	6.88057	7.00851		6.18657		6.54231									5.96826	6.19645	6.6321	5.98796	7.2891	5.93871	5.94149	6.29464	6.08501	6.55228	6.6651	6.27849	6.82179	6.522	6.67753	7.76555
hsa-miR-5007-5p
hsa-miR-5008-3p		5.97049	5.80256	6.06328					6.33234	5.77913	6.06488	5.78051		6.07928	5.98311	6.04585			5.9501		6.24846						6.48482		6.20322				6.03561	6.11937	6.42006	6.07711	6.22674			6.49402		5.94724	5.98466	5.75467	5.97104	7.14267
hsa-miR-5008-5p
hsa-miR-5009-3p
hsa-miR-5009-5p
hsa-miR-500a-3p																								6.0305					5.899
hsa-miR-500a-5p	5.82567						5.84325		5.78728				5.87224		5.86529	6.03285	5.90452	5.78971			5.80581			6.27945	5.93693	5.80808	5.78856	5.79243	6.05773	6.10347		5.899		5.79222	5.78184	5.84182	5.86387			5.82399						5.90531			5.79702
hsa-miR-500a-5p/hsa-miR-500b-5p
hsa-miR-501-3p
hsa-miR-501-5p		6.01962	6.03894		5.85358		5.8392	5.77495	5.80183		6.05853	5.92571	5.84134	5.79243	5.77719	5.79828	5.79372		5.90617		5.97504	6.21072	5.78827	6.00403	6.01623	5.98063	6.41882	6.12636	5.98133	6.00496	5.87013	5.84329	5.93419	5.86705	6.50984	5.82532	5.89581	5.91326	5.85338	5.92256		5.86294	5.84926	5.86795	5.90738	6.72922	5.91689	5.79855
hsa-miR-5010-3p	6.0624		5.84221		5.94269		5.76234	5.89676					6.00792				5.93581	6.53834	5.7693			6.1962	6.43164	6.07541		6.13392	5.82087	6.15612	6.03277	6.18137	6.11779	6.09519	5.81597	5.77265	5.99453		5.94505	6.08826	5.99588			5.85901			5.7794				5.81175
hsa-miR-5010-5p																											5.98541						5.76307									5.8067
hsa-miR-5011-3p
hsa-miR-5011-5p
hsa-miR-502-3p																5.77918								6.07117					5.87001
hsa-miR-502-5p	5.91234	5.88073			5.92594		6.26146	5.77409	6.0152			5.91006	5.90607			5.9017	5.80768	5.85107				5.86185	5.80698	6.06971	5.84563	5.81665	5.84713	5.8598	5.88371	6.03935	5.82453	5.89094	5.7993		5.7806		5.83837	5.75368	5.8963				5.87125		5.86288		5.90738	5.83169	5.99132
hsa-miR-503-3p
hsa-miR-503-5p
hsa-miR-504-5p														6.1919
hsa-miR-5047
hsa-miR-505-3p
hsa-miR-505-5p	6.98648	6.84956	7.4577	7.09824	7.3644	7.20078	7.12964	7.31927	6.99463	7.23932	7.16704	7.07233	7.26011	7.15119	7.23073	6.7046	7.0998	7.3296	7.11032	7.18168	7.18055	6.86441	7.28603	7.32304	7.19987	7.14842	7.39293	7.93904	6.96819	7.20592	7.14175	7.40204	6.93557	6.97885	7.10837	6.74213	6.71716	7.30611	7.11651	7.25428	6.97046	7.04121	7.32107	6.93958	7.05831	7.80513	7.37827	7.20056	7.15249
hsa-miR-506-3p
hsa-miR-506-5p	6.09025	6.5444	6.32892	6.32182	6.24227	6.4604	6.51936	6.23732	6.34118	6.45841	7.12285	6.68431	6.27219	6.31789	6.27222	6.34062	6.38711	5.77814	6.52299	6.39728	6.19168	5.79787	5.98869	6.13303	6.37647	6.05181	6.39622	6.31214	5.82039	6.05206	5.95696	5.84699	6.51355	6.78051	5.98332	6.52922	6.31622		6.47542	6.39906	6.23315	6.75182	6.48539	6.40337	6.76291	6.3062	6.38633	6.33769	6.62168
hsa-miR-507
hsa-miR-508-3p																	5.77098	6.21813				5.98555	6.20483					5.7938		5.79115								5.96361
hsa-miR-508-5p	6.18342	6.99604	6.20347	7.10891	6.2912	6.83571	6.56258	6.24605	8.17081	8.00472	8.17515	7.78728	6.42095	6.93488	6.92262	6.98409	6.37279		7.10301	6.80942	6.78158	6.99779	6.27624	6.59861	7.04377	7.15113	8.45098	7.0565	6.571	6.69804	6.54816	6.17447	7.32862	6.69859	6.8949	7.38537	7.62436		7.0874	7.4288	6.5283	7.46304	6.56515	7.55697	7.84166	8.97055	7.34065	6.32935	6.42282
hsa-miR-5087																		6.06278				5.75641	5.98785															5.89292
hsa-miR-5088-5p
hsa-miR-5089-5p	6.31012	6.27869	5.86303	5.99267	6.96973	6.35921	6.42041	6.43262	7.54091	7.26941	6.88549	6.56875	6.52475	6.25362	6.32001	6.21743	6.11778	6.15742	6.0833	6.33333	6.4067	5.88077	5.98968	6.54128	6.60496	6.32796	6.27382	6.42045	6.28241	5.98094	5.95896	6.56601	6.09563	6.05103	6.02486	6.42473	6.1464		6.98592	6.045	6.06477	6.32787	6.34994	6.02603	6.09084	6.13901	6.25916	6.2197	6.41938
hsa-miR-509-3-5p
hsa-miR-509-3p																		6.01277					5.97038															5.90676
hsa-miR-509-5p
hsa-miR-5090
hsa-miR-5091
hsa-miR-5092
hsa-miR-5093
hsa-miR-5094
hsa-miR-5095	6.56223	7.37192	6.89003	7.52748	6.69649	7.30387	7.34231	6.95189	7.05863	7.1162	8.0255	7.59707	7.09702	7.0503	7.35649	7.23558	7.19286	6.49141	7.62538	7.28028	7.25257	6.22257	6.78681	6.71326	7.21201	6.44486	7.61855	6.27613	6.54046	6.4589	6.63107	6.75913	7.44823	7.31755	6.65956	7.55383	7.88803	6.16914	7.29525	7.48715	7.03846	7.83977	7.27697	7.25407	8.03385	8.19595	7.6867	6.87554	7.25542
hsa-miR-5096	6.49364	6.51783	6.36138	6.2373	6.52393	6.3816	6.6819	6.41707	6.22841	6.38607	6.70869	6.56386	6.66298	6.27112	6.23209	6.44197	6.71158	6.80023	6.63485	6.30762	6.12877	6.62162	6.77873	6.70578	6.43795	6.58116	6.50161	6.76948	6.55272	6.50677	6.37165	6.55072	6.61306	6.30349	6.37539	6.31327	6.4833	6.55403	6.73138	6.47523	6.28737	6.67453	6.59184	6.51582	6.73994	6.32558	6.62288	6.42215	6.68456
hsa-miR-510-5p
hsa-miR-5100	14.6771	14.6819	14.9838	15.0879	14.4078	14.399	15.0879	14.2011	14.8015	13.3514	14.5009	14.5754	14.5608	14.2326	14.8223	14.8823	13.9459	14.2991	14.3001	14.5185	14.837	15.1812	13.601	14.3848	14.4398	13.9521	13.6114	13.3393	14.2814	14.2805	14.5072	14.1883	14.3108	14.659	14.1822	14.5086	14.784	14.5456	14.093	14.1998	15.1035	13.5178	14.2237	14.4364	14.4336	13.7421	13.4864	13.9881	14.1865
hsa-miR-511-5p
hsa-miR-512-3p
hsa-miR-512-5p																		5.9793					5.99476									5.77898						6.01294
hsa-miR-513a-3p
hsa-miR-513a-5p	9.32828	11.5545	11.0647	11.0907	10.946	11.7054	10.5094	11.0939	11.1554	11.9446	12.0584	11.5247	10.8752	11.1693	11.6455	9.99131	10.955	10.6543	11.1679	11.462	11.0179	10.7096	11.2895	10.8441	11.8522	10.7862	11.4757	11.0393	10.499	10.3961	10.7249	9.85322	11.0459	11.1799	10.7939	11.7151	10.4018	10.8205	11.192	10.9271	11.07	11.3514	11.1847	11.445	11.033	11.0975	11.1313	11.1763	10.9827
hsa-miR-513b-5p	6.31097	7.78728	6.94174	7.18131	6.68939	7.43743	6.65476	6.80573	7.56838	8.03947	8.44617	7.67299	6.7836	7.32036	7.4509	6.64234	7.06057	6.7141	7.38104	7.23886	6.73517	6.83281	7.3959	7.02955	7.65696	7.24851	7.46369	7.57952	6.90834	7.04634	6.90519	6.55584	7.38044	7.13016	6.64432	7.79357	7.07557	6.82658	7.46437	7.03005	6.98668	7.49183	7.07834	7.49099	7.46087	6.8936	7.51626	7.13807	6.77914
hsa-miR-513c-3p
hsa-miR-513c-5p
hsa-miR-514a-3p
hsa-miR-514a-5p											5.81545																5.88063
hsa-miR-514b-3p
hsa-miR-514b-5p
hsa-miR-515-3p
hsa-miR-515-5p
hsa-miR-516a-3p/hsa-miR-516b-3p	6.61104		6.10029		6.52169		5.87663	6.42516		5.80724			6.50702	5.87087		5.92636	6.24317	7.3355	5.96687		5.85696	6.73322	7.05463	6.10967		6.09424		6.37384	6.06338	6.17379	6.26762	6.52402		5.80767	6.35164			7.02451	6.23543		5.86722	5.79222	5.79741	5.82118			5.92089	5.8918	5.88672
hsa-miR-516a-5p									5.87846	5.96512	6.10278	5.85504			5.77418				5.8196								5.81533						5.83772			6.12738				6.68037		5.91587
hsa-miR-516b-5p	7.25099	8.09435	7.76537	7.96683	7.69076	8.2858	7.91617	7.61507	8.54644	8.96413	8.70691	8.39062	7.65085	8.04349	8.33767	7.513	7.71679	7.51505	8.33108	8.22487	7.68058	7.10338	8.05202	7.90499	8.31097	8.15255	8.51707	8.59349	7.60435	7.63034	7.72918	7.34057	8.26272	7.90829	7.46707	8.29086	7.67919	7.48955	8.40746	8.16753	7.8941	8.40507	8.23181	7.78738	8.11239	8.17919	8.27643	8.08901	7.7349
hsa-miR-517-5p
hsa-miR-517a-3p/hsa-miR-517b-3p
hsa-miR-517c-3p
hsa-miR-5186
hsa-miR-5187-3p	8.01564	8.6754	8.2794	8.79736	8.32951	8.80087	8.17708	8.72004	8.65416	9.4253	9.27743	8.90943	8.24511	8.72062	8.70042	8.52195	8.03999	8.04027	8.53033	8.75614	8.10704	7.24441	7.98071	6.21777	8.57721	6.24629	7.0965	6.18955	5.81762	6.24718	7.26028	7.30548	8.18825	8.32852	8.66256	9.10688	8.96634	8.2664	8.39581	9.05931	8.66303	8.98698	8.59743	9.01808	9.22443	8.8525	9.37393	8.66459	8.47332
hsa-miR-5187-5p																											5.84975
hsa-miR-5188		6.56962	6.10898	6.23858		6.43917	6.06876		6.84177	6.8095	7.3884	6.79994		6.4972	6.48118	6.03126	6.15354		6.65457	6.32678	5.84028			6.19163	6.723	6.57299	6.30945	6.26934	6.2713	6.58468	5.98054		6.90557	6.47209		6.8349	6.48546		6.50954	6.33538	6.26923	6.91167	6.51238	6.44412	6.66046	5.92646	6.617	6.24396	5.88661
hsa-miR-5189-5p		5.82976	6.17023	6.0607	5.84088	6.15441	6.81082	5.8566	6.45852	6.5106	6.39957	6.55272	6.20476	5.95267	5.94998	6.23572	6.23747		6.33884	6.13937	5.82453			6.31676	6.10758	6.11218	7.06079	6.05401	5.90571	5.93371	5.95174	5.73836	6.43346	5.92061		5.96724	6.07352		6.48745	5.91074		6.42829	6.30579		5.96533	6.2401	6.18114	5.99148	6.35131
hsa-miR-518a-3p
hsa-miR-518a-5p/hsa-miR-527											5.87034																5.92009
hsa-miR-518b	6.1555	6.15595	6.31346	6.13567	6.0405	6.09389	5.95727	5.89694	5.94384	5.93251	6.01152	5.99873	6.03238	6.18147	6.13322	6.21867	6.16123	6.50526	6.45807	5.87875	5.92788	6.20936	6.69966	6.28622	5.82736	6.80621	6.03557	6.69473	6.52161	6.56155	6.39665	6.33634	6.41834	6.29503	6.48392	6.31693	6.78754	6.24776	6.17625	6.28344	6.0367	6.39992	6.04375	6.13471	6.07257	5.88387	6.22875	6.08246	6.0845
hsa-miR-518c-3p
hsa-miR-518c-5p											5.91946		5.7701						5.81762								6.00431						5.76556		5.77708				5.75578							5.97858
hsa-miR-518d-3p
hsa-miR-518d-5p/hsa-miR-520c-5p/hsa-miR-526a		5.79781		5.85115					5.86095		5.86882								5.78632	5.8107	5.78349						6.14206		5.79617	5.88268			5.81017												5.8282	5.80925
hsa-miR-518e-3p
hsa-miR-518e-5p/hsa-miR-519a-5p/hsa-miR-519b-5p/hsa-miR-519c-5p/hsa-miR-522-5p/hsa-miR-523-5p	7.40869	7.79477	7.54864	8.32231	7.20467	7.47012	8.02853	7.04546	8.45179	7.67162	8.22575	7.73294	7.32603	7.55401	8.15795	7.7569	7.27237	7.31937	8.1224	7.54624	8.05374	7.04422	7.13891	6.90459	7.28101	6.60388	8.84678	6.85564	6.91973	6.81975	7.00375	7.39431	7.76032	8.08186	7.82342	8.25892	8.19343	6.81842	7.97988	8.44731	7.34931	8.14303	7.9319	7.379	7.91948	8.96427	7.5412	7.39526	7.69482
hsa-miR-518f-3p
hsa-miR-518f-5p
hsa-miR-5190		6.18278	5.95113	5.9885					5.88351	6.20318	6.35034	6.01535		5.79079	6.02454				6.01998	5.91872	5.81084												5.94091	6.04718	6.08827	6.24339	6.21213		5.78631	6.3069	5.84949	6.34398	5.93764	6.24417	6.2081	6.70175	6.03725	5.97174	5.89544
hsa-miR-5191			6.14435	5.90863	5.85538	6.02856	6.04583	5.88174		5.9114	5.82557	6.06804	5.87459			6.01587	5.96609		6.02322	5.8403	5.87781			5.97274	5.8137		5.81139	6.2992	5.99624	5.85198	5.83807		5.97177									5.81947	6.01364			6.22513	5.96978	5.81485	6.03516
hsa-miR-5192
hsa-miR-5193	8.04405	7.97928	8.29778	8.11	8.52854	8.39832	8.25035	8.59844	8.39327	8.93734	8.19281	8.29221	8.05927	8.32154	8.49837	8.1853	7.97334	7.86615	8.14633	8.29453	8.30612	7.5293	8.3122	8.29944	8.47962	8.58711	8.19124	7.81749	7.50841	7.15461	8.02478	7.76737	8.1082	8.21934	8.07844	8.41783	8.74066	8.1379	8.29405	8.30004	8.12416	8.34784	8.50194	8.15147	8.16906	8.29968	8.74544	8.43128	8.31351
hsa-miR-5194
hsa-miR-5195-3p
hsa-miR-5195-5p
hsa-miR-5196-3p	6.89713	6.89049	7.18786	6.86597	7.02637	7.06472	7.169	6.96342	7.38816	7.45837	7.32853	7.03736	7.09272	6.90615	6.89672	7.10234	6.98126	7.09958	6.94244	6.97049	6.92899	7.12651	7.14094	6.28006	6.91228	6.16019	6.70602	6.11192	6.47219	6.66917	6.99759	6.90125	7.07892	7.06985	7.57285	7.38597	7.67145	6.9895	7.68942	7.15142	7.00459	7.36902	7.04637	7.14052	7.20463	6.76168	7.40921	7.21234	7.24962
hsa-miR-5196-5p
hsa-miR-5197-3p
hsa-miR-5197-5p		5.86761	5.81844		5.82379	5.83865		5.96511		6.38125	6.05785				5.8622						5.81607				5.86458		5.77958	5.91019				5.81192		6.04463			5.77598										5.89659
hsa-miR-519a-3p
hsa-miR-519b-3p																																				5.7703
hsa-miR-519c-3p
hsa-miR-519d-3p	5.77722	5.8703	6.3317	6.04189		5.94067	6.21644		5.90637				5.82238					5.90409			5.96551	6.06515	5.83804				5.90789		6.07024	6.15925	6.38027	5.79062	5.77701	6.01471	6.40168	5.83697	6.19297	5.82134	6.0619										5.88796
hsa-miR-519e-3p	5.86661								5.84309							5.89177				5.77674	5.8111	6.39943							5.82608	6.05999	5.84398	5.85363					5.80774	5.75472						5.77192
hsa-miR-519e-5p	7.8604	9.19367	8.46666	8.8309	7.6764	8.74385	8.26083	7.73469	8.98011	9.18538	9.3906	9.13357	7.89967	8.88214	8.87698	8.13229	8.02914	7.82426	9.2383	8.64167	8.18716	8.16988	8.19907	8.18156	8.61761	8.48477	9.63027	8.8826	8.08462	8.14475	8.3229	7.87558	9.42434	8.78196	8.27398	9.13026	8.73598	7.81508	8.65733	9.26549	8.49835	9.40975	8.47142	8.93301	9.17122	9.11609	8.88443	8.36981	8.04053
hsa-miR-520a-3p																		5.73619					5.76638
hsa-miR-520a-5p				5.79342							5.85657	5.77644							5.85373									5.93447												5.80309		5.87649			5.77889	5.95807
hsa-miR-520b/hsa-miR-520c-3p
hsa-miR-520c-3p
hsa-miR-520d-3p
hsa-miR-520d-5p
hsa-miR-520e
hsa-miR-520f-3p
hsa-miR-520g-3p
hsa-miR-520g-3p/hsa-miR-520h
hsa-miR-521
hsa-miR-522-3p
hsa-miR-523-3p		5.98284		5.87937	6.12638	5.89172	5.92653	5.78745	6.06955		6.01449	6.06486			6.19424	6.0839			5.94721	5.92376				5.87555	5.87369	5.94968	6.33042		5.87565	5.97788	5.84178	6.08268	6.16454	5.96145	6.60393	6.05689	6.17658		5.79421	6.01909		6.03135	6.02594	5.99755	6.39722		5.99499		5.77174
hsa-miR-524-3p
hsa-miR-524-5p
hsa-miR-525-3p
hsa-miR-525-5p
hsa-miR-526b-3p
hsa-miR-526b-5p
hsa-miR-532-3p
hsa-miR-532-5p
hsa-miR-539-3p
hsa-miR-539-5p
hsa-miR-541-3p
hsa-miR-541-5p
hsa-miR-542-3p	6.43906	7.84818	7.29684	7.53462	7.34004	7.70759	6.93864	7.25946	8.60276	9.14588	8.88352	7.93102	7.03213	7.51513	7.90125	6.87681	7.34165	6.93293	7.24909	7.79998	7.0193	7.07759	7.32104	6.8013	7.81639	6.97025	6.71688	7.2313	6.82969	7.07687	6.71053	6.3741	6.92251	7.19872	6.72419	7.87217	7.13003	6.91378	7.75002	7.29022	7.21351	7.29809	7.28359	7.79342	7.66277	6.88694	7.68926	7.5789	7.05397
hsa-miR-542-5p		6.51181	6.04053	6.08151		6.38308			6.73502	6.81985	7.37301	6.95094		6.61245	6.20864	5.9368	5.96164		6.87624	6.15735			5.88	5.85943	6.44319	6.21376	7.07225	6.26186	5.90282				6.68011	6.0829	6.39486	6.7158	6.43893		6.35973	6.78288	5.88024	6.94817	5.83074	6.37531	6.68849	8.92047	6.58819	6.07329
hsa-miR-543
hsa-miR-544a
hsa-miR-544b			5.84126		5.77248		6.13115		5.80697		5.88672	6.13662	5.86577			5.75248			5.86805	5.87					5.92107								5.86222			5.84377	5.85269		5.88764	5.83948	5.97428	5.8661	5.92077		6.13172		5.93263	5.78929	5.95811
hsa-miR-545-3p
hsa-miR-545-5p
hsa-miR-548a-3p
hsa-miR-548a-5p
hsa-miR-548ab
hsa-miR-548ac
hsa-miR-548ad
hsa-miR-548ae
hsa-miR-548ag
hsa-miR-548ah-3p
hsa-miR-548ah-3p/hsa-miR-548av-3p/hsa-miR-548o-3p
hsa-miR-548ah-5p
hsa-miR-548ai/hsa-miR-570-5p
hsa-miR-548aj-3p
hsa-miR-548aj-5p/hsa-miR-548g-5p/hsa-miR-548x-5p
hsa-miR-548ak
hsa-miR-548al
hsa-miR-548am-3p
hsa-miR-548am-5p/hsa-miR-548au-5p/hsa-miR-548c-5p/hsa-miR-548o-5p
hsa-miR-548am-5p/hsa-miR-548c-5p/hsa-miR-548o-5p
hsa-miR-548an	7.77253	7.83076	8.00308	7.46574	8.01339	7.77183	7.95519	8.05766	7.75387	7.80599	7.99993	7.76086	7.69995	7.49423	7.7263	7.47237	7.55673	7.78	7.67556	7.98566	7.50081	7.66509	7.38323	7.00197	7.74998	6.55453	6.94861	7.35927	6.84545	7.20309	7.17954	6.98353	7.10686	7.52088	7.1979	7.4497	7.59648	8.12052	7.67919	7.56253	7.86234	7.37482	7.86671	7.67577	7.72359	7.23587	7.66113	7.54763	7.78937
hsa-miR-548ao-3p	5.92784	7.04779	6.051	7.02097	6.4841	7.02816	6.15474	6.70113	7.21854	7.53613	7.8808	7.41632	6.15546	6.97973	7.12186	6.70378	6.26189	6.01469	7.00938	7.15588		6.13088	6.69769	6.16453	6.89151	6.49598	6.47088	6.54849		5.99163	6.35434	6.00348	6.94333	6.80978	6.20033	7.59051	7.09244	6.14581	6.66467	6.854	6.87023	7.29676	6.55545	7.21538	7.45835		7.16016	6.6947	6.17001
hsa-miR-548ao-5p
hsa-miR-548ap-5p/hsa-miR-548j-5p	9.81166	10.5737	10.5555	10.4936	9.25154	10.2676	10.8707	9.11999	10.6881	10.2435	10.8965	10.7104	9.6735	10.5396	10.3299	10.7329	10.4249	9.68171	11.0961	10.3235	9.72804	9.95322	10.1083	8.91603	9.79681	8.36505	10.5882	8.62411	8.73738	8.65439	9.87323	8.37562	11.3486	10.6915	10.1077	11.4049	11.3113	9.09823	10.8454	10.93	10.1285	11.6867	10.5965	10.5716	10.9287	10.6201	10.6382	10.3908	11.0176
hsa-miR-548aq-3p
hsa-miR-548aq-5p
hsa-miR-548ar-3p
hsa-miR-548ar-5p
hsa-miR-548as-3p	9.53306	9.84174	9.79552	9.69659	11.3888	9.94923	9.1383	10.5809	10.0017	10.5124	10.0233	9.76897	9.92218	9.6489	10.0742	8.68289	9.09682	9.67379	9.35706	9.7594	9.78581	10.0915	10.0206	9.51098	10.1377	10.7017	9.17617	10.6311	9.9484	9.96546	10.3259	10.2397	9.33677	9.70309	9.38838	9.83155	9.12815	10.2904	9.1489	9.42739	9.68405	9.31834	9.75486	9.94637	9.3133	9.82106	10.4016	10.0711	9.47263
hsa-miR-548as-5p
hsa-miR-548at-3p
hsa-miR-548at-5p	7.38365	7.52949	7.12492	7.09417	6.95542	7.08016	8.23026	6.23878	8.00418	7.31436	7.61062	7.94901	7.05741	7.39831	7.23918	7.49913	7.27059	7.2376	7.63178	6.90733	6.60678	7.30441	7.73944	7.04937	6.88352	6.78132	8.29692	7.45745	6.88436	6.88952	7.40148	6.8055	7.93983	7.43735	7.40383	7.62014	8.02118	6.48174	7.89418	7.88913	6.78101	8.14936	7.38724	6.83027	7.32068	7.52899	7.36263	7.02901	7.98061
hsa-miR-548au-3p
hsa-miR-548av-5p/hsa-miR-548k
hsa-miR-548aw
hsa-miR-548ax
hsa-miR-548b-3p
hsa-miR-548b-5p
hsa-miR-548c-3p
hsa-miR-548d-3p
hsa-miR-548d-5p
hsa-miR-548e-3p		5.97851	5.86099	5.95702	6.55118	6.03082	5.79279	6.61635	5.81816	6.04986	6.35826	5.79191	6.40454	5.79967	5.84982	6.02207	5.85635	6.05183	5.89124	5.88443	5.84641	6.39332		6.20973	6.14473	5.82902	6.02379	6.13273	6.10657	6.39495	5.87608	6.71848			5.89221			5.95123	5.91367		5.93223	5.85197	5.76692	5.97822	5.81826		5.87525	5.92174	6.09242
hsa-miR-548f-3p
hsa-miR-548g-3p
hsa-miR-548h-3p/hsa-miR-548z
hsa-miR-548h-5p
hsa-miR-548i
hsa-miR-548j-5p
hsa-miR-548k	6.54953	7.47906	6.56866	7.34643	6.74576	7.56711	6.36902	7.00349	7.686	7.78402	8.2703	7.65555	7.05687	7.40734	7.54891	6.87821	7.04863	7.36811	7.56111	7.51388	6.37403	6.86698	7.59923	6.67172	7.35815	6.82429	6.90044	6.62194	6.49335	6.66125	6.62762	6.59839	7.26773	7.24937	6.84026	7.84808	7.44691	7.2641	7.41836	7.23882	7.19408	7.70063	6.96734	7.34019	7.684	6.65421	7.65809	7.32377	6.34246
hsa-miR-548l
hsa-miR-548m
hsa-miR-548n
hsa-miR-548o-3p
hsa-miR-548p
hsa-miR-548q
hsa-miR-548s
hsa-miR-548t-5p	6.19424	6.44222	6.78132	6.50683	6.36591	6.45171	6.38301	6.38361	6.33429	5.9338	6.26792	6.23426	6.38125	7.52084	6.53503	6.57388	6.44251	6.63728	6.65891	6.52739	6.11606	6.31118	6.28815	6.74857	6.44058	6.42583	6.4907	6.54055	6.35063	6.47312	6.60687	6.35141	6.49061	6.49477	6.69867	6.36069	6.55318	6.22103	6.58599	6.61038	6.56352	6.31949	6.79072	6.67225	6.71559	6.65172	6.15033	6.605	6.62807
hsa-miR-548u
hsa-miR-548v
hsa-miR-548w
hsa-miR-548x-3p
hsa-miR-548y
hsa-miR-548aa/hsa-miR-548ap-3p/hsa-miR-548t-3p																														6.85583
hsa-miR-548aa/hsa-miR-548t-3p	6.03426		6.03981	5.81946	6.19387	5.91046	5.93037	6.20517		5.98736			5.96676		5.86269	5.78691	5.99989		5.86675	5.85562	5.88334		6.12855	6.08166	6.00276	6.85815		6.22953	6.22023	6.54155	5.89487	6.20585	5.78794	5.78464			5.84076	6.0773			5.94138		6.01535		5.87264	5.86227	6.00949	6.00128	6.0675
hsa-miR-549a
hsa-miR-550a-3-5p/hsa-miR-550a-5p					5.99932			5.84297										5.96555				5.7502										6.0067			6.04963			5.84165
hsa-miR-550a-3p	6.01877	7.95523	6.70043	7.41744	6.4443	7.61357	7.19063	6.83643	7.4506	8.05019	8.06976	7.81153	7.02181	7.54103	7.74462	6.66805	7.11996	6.28133	7.97163	7.54103	6.18005	6.5881	7.48386	7.31289	7.99106	7.51517	7.80428	7.35822	7.11247	7.59192	7.32915	6.55596	7.85513	7.74315	6.74573	8.02333	7.49704	6.44459	7.52748	7.58276	7.52669	7.94315	7.55327	7.85278	7.6557	6.60703	7.70722	7.4493	6.9676
hsa-miR-550a-5p
hsa-miR-550b-2-5p		6.33925		5.78197		6.09724	5.97955		6.33112	6.63403	6.53955	6.24897		6.06308	6.01017		6.20267		6.30386	6.02359	5.76931			5.88832	6.17633	5.84779	6.60698	6.04303	5.79611	5.97961			6.55594	6.14763	5.87619	6.14393	5.76398		6.65185	6.10915		6.57642	6.07718	5.83289	5.99838	6.5909	5.83245	5.80415	5.94152
hsa-miR-550b-3p	6.40856	6.58425	6.70588	6.6064	6.63263	6.88318	6.77128	6.74312	6.58545	7.18006	7.20877	6.77918	6.84349	6.88709	6.93346	6.52945	6.58883	6.48693	6.99571	6.86835	6.47512	6.43997	7.18762	6.99634	7.09744	7.04702	7.01278	7.17939	6.6405	6.1453	6.8496	6.48978	6.8318	6.81343	6.43037	7.05441	6.79027	6.64704	6.65599	6.75472	6.7521	6.9459	6.90733	6.93452	6.90663	6.41506	7.09023	7.15626	6.70435
hsa-miR-551a	6.98279	8.65605	8.17294	8.09452	7.34951	8.16054	7.45421	7.41912	8.2976	8.6313	9.05473	8.55043	7.33464	8.08792	8.24011	7.907	7.58613	7.25484	8.34708	7.95778	7.88724	7.70914	7.769	6.67581	7.9151	7.08493	8.03892	7.72076	6.78613	6.71161	6.99494	6.96995	8.29891	7.76927	7.50966	8.49317	8.36633	7.15975	8.03433	8.23623	7.94912	8.72712	7.92253	8.52726	8.67045	7.63306	8.62595	8.05464	7.76028
hsa-miR-551b-3p	5.79501			5.77824			5.79408	6.04804	5.84071	6.09389	5.87419	6.10468		5.7829		5.86607			5.83883	5.79053		5.96214	5.92613		5.87288		5.84071				5.77681					5.92892	5.82885			5.78163		5.87538	5.8384	5.82667	5.81463		6.04939	5.89177	5.8973
hsa-miR-551b-5p							5.8644		6.04483		5.89967	5.88533							5.93358								5.98419						5.87804						5.76975			5.78298			5.91942
hsa-miR-552-3p	7.8616	9.48387	9.3966	9.17297	8.2185	9.58726	9.31392	8.57134	9.78045	10.1575	10.0953	9.75676	8.6185	9.48835	9.49182	8.54028	9.06857	8.11427	9.78047	9.44447	9.13974	8.15167	9.2592	8.92818	9.66571	9.16198	9.82079	9.44771	8.88245	8.35478	8.49954	7.67198	9.56237	9.03329	8.76152	9.64489	9.0857	8.00581	9.80099	9.34828	9.29832	9.82121	9.61749	9.28238	9.46521	9.35985	9.69509	9.65418	9.25148
hsa-miR-553	6.14488	6.27539	6.32091	6.30216	6.48021	6.47057	6.33372	6.43997	6.08524	6.4132	6.08018	6.53822	6.27141	6.41454	6.19714	6.08872	6.35011	6.36393	6.35527	6.26299	6.0702	6.04119	6.15406	5.89943	6.29519		6.18427	5.77998			5.91305	5.7965	6.17171	6.34702	6.16561	6.32681	6.11417	6.29971	6.27175	6.49357	6.29083	6.42487	6.46664	6.39548	6.59995	6.20377	6.3463	6.41506	6.44673
hsa-miR-554
hsa-miR-555
hsa-miR-556-3p
hsa-miR-556-5p
hsa-miR-557									5.85104									5.77579					5.78779				5.87062											5.74584
hsa-miR-5571-3p
hsa-miR-5571-5p	6.07457	6.53014	6.48287	6.5138		6.26736	6.34748		6.91161	5.95791	6.26556	6.51376	6.11458	6.07412	6.95596	6.77041	6.25405		6.63345	6.64042	6.47283	6.72146		6.00971	6.34908	6.08395	6.96763		6.61298	6.89482	6.65044	6.12349	6.66874	6.64431	6.64565	6.66268	6.81976	5.72638	6.12352	6.31341	6.67069	6.37793	6.26623	6.29828	6.86672	6.26817	5.97536	6.06636	5.83326
hsa-miR-5572	8.26548	8.94219	8.33838	9.15126	7.6145	8.58433	9.05827	7.45054	9.6278	9.14523	9.54753	9.62942	7.91663	8.95439	8.5809	9.59159	8.4172	8.03267	9.69354	8.68798	7.94205	8.4557	8.31218	7.52711	8.08326	7.90867	8.90946	7.47282	7.36751	7.30268	8.39902	7.45132	9.71518	8.86952	8.68296	9.43426	10.1732	7.4923	9.60976	9.84709	8.56742	9.90285	8.81106	8.97024	9.57514	10.1712	8.99038	8.49708	9.1303
hsa-miR-5579-3p
hsa-miR-5579-5p
hsa-miR-558
hsa-miR-5580-3p		6.65419	6.42042	6.38381		6.37888	6.01035	6.02924	5.83882	6.11563	6.62776	6.26952	5.9353	6.55542	6.3318	5.81727	6.06684		6.54516	6.24119			5.73546	6.08872	6.29708	6.22337	6.35159	6.45977	6.15386	6.47189	6.2373	6.08151	6.44616	6.45213	5.88008	6.42274	6.22368		5.82377	6.20814	6.14911	6.39552	6.35459	6.4361	6.32562	6.08059	6.36537	6.26882	5.99349
hsa-miR-5580-5p	5.79095	6.10227	6.11018	6.17226	5.85762	6.07593	6.36752	5.80485	6.40713	6.03826	6.1568	6.02592	5.94457	6.27945	6.02853	5.8096	5.77826		5.86774	6.18732	6.1563	6.08979		5.91527	6.08826	6.13021	6.36786	6.09084	6.17154	6.40911	5.8287	6.15452	5.94886	6.21139	6.16678	6.01781	5.87915		6.20431	5.79587	6.09424		6.08683	6.11551	6.11391	5.88087	6.17546	6.25485	6.09115
hsa-miR-5581-3p	9.81158	9.37155	9.38879	9.38242	9.69915	9.3941	9.53721	9.11863	9.80496	9.13318	9.33146	9.20995	9.20506	9.00179	9.46701	9.58624	8.91583	9.13665	9.2157	9.75003	9.89332	10.8347	8.76841	9.21994	9.41944	9.41715	8.98333	9.03268	9.35846	9.37253	9.65434	9.68454	9.2486	9.12734	9.65866	9.07286	9.72302	9.72746	9.5849	9.00754	9.71712	9.04319	9.40302	9.85024	9.3358	9.15701	8.97152	8.9674	9.25409
hsa-miR-5581-5p
hsa-miR-5582-3p
hsa-miR-5582-5p			5.86093		5.99093	5.77405	5.81232	6.15823											5.82544					6.17739		5.86305		5.9646	5.87313	6.03182		6.186	5.8108										5.85356				5.86112	5.96845	5.81719
hsa-miR-5583-3p
hsa-miR-5583-5p									5.90899
hsa-miR-5584-3p	8.00525	8.00358	8.27027	8.0606	8.30905	8.32719	8.42148	8.44892	8.30393	8.70957	8.165	8.49086	8.34094	8.21358	8.19534	8.19943	8.28222	8.1036	8.26824	8.48401	8.08678	7.58968	8.4646	8.57356	8.49124	8.72106	8.3217	8.6219	8.17721	7.8198	8.2995	8.06458	8.37635	8.16975	8.03482	8.31069	8.33099	8.07893	8.80314	8.1791	8.35815	8.48335	8.64805	8.26054	8.48865	7.70418	8.53984	8.40678	8.39389
hsa-miR-5584-5p
hsa-miR-5585-3p	6.56657	7.33728	6.69086	6.98058	6.83469	7.25542	7.15647	6.87694	6.86072	7.39317	8.20833	7.49322	7.16103	6.90037	6.65387	7.02375	7.23041	6.66498	7.58088	6.98784	6.92656	6.42516	6.94797	6.97005	7.1459	6.68471	7.1482	7.32236	6.34766		6.34858	6.58625	7.32377	6.7269	6.89515	6.9414	7.26597	6.11364	7.5711	7.13042	6.85958	7.79288	7.1421	7.18005	7.56497	7.84837	7.49079	6.84948	7.22587
hsa-miR-5585-5p				5.85574					6.32304	6.02931	5.83312	6.18258			6.35205	5.89356			5.84491	6.06853													5.77805			6.08261	6.24612		5.80642	6.03396	5.80687		5.82286		6.43161		6.01581
hsa-miR-5586-3p
hsa-miR-5586-5p
hsa-miR-5587-3p
hsa-miR-5587-5p
hsa-miR-5588-3p		5.86918		5.86935		6.0702		5.85004	6.05296	6.36186	6.3926	6.22242		6.08424	6.16352				6.18821	6.09506	5.97597				6.32538	6.03276		5.98765					6.0383	5.84256		6.34305	5.88399			5.83391	5.79274	6.18188	5.91415	5.98679	5.8807		6.25826	5.95595	5.76086
hsa-miR-5588-5p
hsa-miR-5589-3p
hsa-miR-5589-5p
hsa-miR-559
hsa-miR-5590-3p
hsa-miR-5590-5p
hsa-miR-5591-3p
hsa-miR-5591-5p
hsa-miR-561-3p
hsa-miR-561-5p
hsa-miR-562
hsa-miR-563
hsa-miR-564											5.84341																															5.77365
hsa-miR-566
hsa-miR-567
hsa-miR-568
hsa-miR-5680
hsa-miR-5681a
hsa-miR-5681b	10.1202	10.5849	10.8682	10.8235	9.72015	10.6326	10.7218	9.83462	10.5843	10.0149	10.3072	10.2189	10.4331	10.2445	10.5277	10.574	10.2397	9.92042	10.5124	10.453	10.4861	10.6943	9.9978	10.4251	10.3965	10.7162	10.6405	10.5021	10.8706	11.1228	11.23	11.1192	10.7081	11.4417	10.4628	10.8628	11.3498	9.96196	10.4174	10.2599	10.5093	10.3116	10.2696	10.3853	10.4173	9.83045	10.3039	10.1233	10.2047
hsa-miR-5682
hsa-miR-5683
hsa-miR-5684	11.0458	10.6064	10.8559	10.8499	10.6996	10.633	10.515	10.6788	11.8479	11.0845	10.6115	11.5242	10.8757	10.6265	11.8923	10.7993	11.0389	9.92831	10.8515	11.1512	11.2475	11.0626	11.0977	10.3826	10.9877	11.038	12.0346	10.868	11.1235	11.2471	11.1016	11.0391	11.293	10.7126	10.4327	11.3938	11.2609	11.2093	11.0337	10.9935	10.8146	10.6978	10.9175	10.5193	11.8136	10.5219	10.8887	10.6083	10.0888
hsa-miR-5685
hsa-miR-5687
hsa-miR-5688
hsa-miR-5689	6.10727	6.24571	6.24722	6.28374	6.42102	6.31341	6.34966	6.53572	5.99603	6.11458	6.34823	6.51677	6.36359	6.21942	6.44378	6.32558	6.48748	5.74198	6.6048	6.44058	6.13583		6.24226	6.62162	6.51575	6.61429	6.33619	6.60087	6.19798	6.66741	6.49808	6.49543	6.70459	6.43342	5.8547	6.36439	6.54876	6.26329	6.10721	6.34684	6.37058	6.63746	6.65841	6.43489	6.78385	6.09252	6.75272	6.4681	6.50227
hsa-miR-569
hsa-miR-5690		6.4589	6.00955	6.31887		6.33048	5.85619	5.872	6.033	6.38009	6.55111	6.48671	5.79959	6.46349	6.44797	5.84208	6.11251		6.62734	6.34532			5.89773	6.20015	6.44735	6.37175	6.15321	6.24871	5.95321	6.36051	6.0399		6.74099	6.40846		6.54293	6.3231		5.79945	6.2551	6.12497	6.58183	6.31394	6.3956	6.53748	5.94423	6.5243	6.21701	5.85071
hsa-miR-5691
hsa-miR-5692a
hsa-miR-5692b/hsa-miR-5692c
hsa-miR-5692c
hsa-miR-5693
hsa-miR-5694
hsa-miR-5695
hsa-miR-5696		6.11208		5.90349		5.95163			5.82254	5.87035	6.42455	6.17418		5.93382	5.93344	5.79138	5.84256		6.13003	5.93998					5.96546		5.99898						6.14288	5.92809	5.86354	6.17757	5.99063		5.95506	5.94297	5.8603	6.24116	5.97581	6.06656	6.42644	5.85051	6.06141	5.85046	5.87582
hsa-miR-5697
hsa-miR-5698	6.00781			5.9368	5.93637	5.91023	6.24671	5.77894	5.81468	5.99688	6.16324	5.91243	5.94215			5.99965	5.9491	5.9158	6.08059	5.79391	5.85621	5.77577	6.06637	6.01494	5.88237	5.82118	6.11124	5.89615		5.85862	5.88272	6.14302	6.00837	5.954	6.14033	5.90382	6.15		6.21273	6.00103	5.85221	6.27308	5.9079	5.76484	6.01581	6.29545	5.99732	5.88127	6.30971
hsa-miR-5699-3p	6.07962		5.9745	5.80906	6.41506	6.0153	6.30799	6.08147	5.84511	5.97764	5.87523	5.97383	6.13124	5.79813	5.77457	6.16478	5.96766	5.81108	5.85951	5.96964	5.98603	5.86264	5.93744	6.40424	6.16575	6.14569	6.19941	6.17021	6.15236	6.19841	5.98946	6.25465	6.03797		6.15702	5.80823	5.88141	5.94255	6.04192	5.85016	5.95962	6.00091	6.22267	5.92298	6.03262	6.18637	6.19031	6.15635	6.3662
hsa-miR-570-3p
hsa-miR-5700
hsa-miR-5701	9.33426	8.93804	9.32824	8.64388	9.95579	9.09328	8.55342	10.9423	9.08474	8.96821	8.39243	7.84656	10.0991	8.6862	9.44236	9.45881	9.27157	10.7532	8.64475	9.59576	8.90629	11.0301	8.58576	8.81394	8.99351	8.16767	8.13866	8.08536	9.29538	8.64496	10.2241	10.4973	7.49038	8.90163	9.85038	9.33044	8.70953	11.3462	9.20284	8.2159	9.49917	7.94463	8.24815	9.24031	8.92442	8.74896	8.51728	9.07868	10.1035
hsa-miR-5702
hsa-miR-5703
hsa-miR-5704	10.8356	10.5683	10.6803	10.4797	11.0551	10.5091	10.2502	11.0951	10.3906	10.6199	10.5728	10.4662	10.653	10.3691	10.8242	10.3389	10.3495	10.506	10.3374	10.59	10.7818	10.5422	10.6472	10.6492	10.7444	11.1259	10.1491	11.0473	10.4649	10.2017	10.8112	10.5748	10.3568	10.5179	10.45	10.6675	10.5922	10.7593	10.1275	10.4325	10.5203	10.2868	10.7729	10.6912	10.5008	10.2086	10.9329	10.7149	10.3836
hsa-miR-5705
hsa-miR-5706
hsa-miR-5707
hsa-miR-5708
hsa-miR-571
hsa-miR-572
hsa-miR-573	5.86491												5.81396					6.37473				6.02844	6.30749									5.92686						6.28879	5.79412
hsa-miR-574-3p	7.75443	7.36778	7.79413	7.8952	7.89685	7.68643	7.4128	8.1563	7.28151	7.68495	7.56544	7.68834	7.57123	7.83493	7.90442	7.5551	7.70268	7.68243	7.54692	7.65067	7.34476	7.24217	7.80865	7.97812	7.85058	9.12697	7.28469	7.76861	7.62556	7.84928	7.67258	7.80747	7.61348	7.62704	6.83876	7.63914	7.30421	7.8808	7.19849	7.5223	8.00349	7.73218	7.85324	7.51422	7.54881	7.0973	7.81328	7.87054	7.55124
hsa-miR-574-5p	8.91609	8.96198	8.91981	8.80082	8.97484	8.90707	9.54466	9.03814	8.29039	8.67679	8.98044	9.24368	9.07732	8.66312	8.76856	9.07277	8.98031	8.53657	8.93038	8.78289	8.78439	8.75183	8.76219	9.46314	8.85391	9.1586	9.22925	9.04424	8.63179	8.92972	8.87607	8.93574	9.18688	8.97177	9.09162	8.90334	9.32201	8.48945	9.15077	9.23237	8.91104	9.31511	9.25402	9.03787	9.43076	8.80743	9.43193	9.08095	9.55087
hsa-miR-575		6.19196	6.34569	5.9331		6.08534	6.01535		5.76832	6.1249	6.68805	6.00022	5.91162	5.92443	6.08524		5.86363		6.22897	6.11318	6.02729				6.00411		6.1449						5.99138	5.88399		6.04877			5.81555	5.86368	5.8202	6.14827	6.02913	5.97987	6.01105	5.91443	5.9048	5.95356	5.97644
hsa-miR-576-3p
hsa-miR-576-5p	6.78571	6.12764	6.2461	6.07692	6.4468	6.24525	6.26825	6.31672	5.9169	6.2127	6.11699	6.1415	6.30689	6.16046	6.01771	6.07139	6.13666	6.17166	6.09458	6.0801	6.08123	6.35781	6.3539	6.37081	6.23697	6.41725	6.24662	6.54126	6.27819	6.55091	6.35964	6.49117	6.25458	6.06443	5.9832	5.98505	6.11815	6.27086	6.06473	5.9667	6.12638	6.19882	6.21576	6.84194	6.1844	5.92367	6.50012	6.31341	6.27712
hsa-miR-577
hsa-miR-578																		6.0393					5.92956															5.91285
hsa-miR-579-3p
hsa-miR-580-3p
hsa-miR-581																		5.86626					5.84523															5.85045
hsa-miR-582-3p
hsa-miR-582-5p
hsa-miR-583
hsa-miR-584-3p
hsa-miR-584-5p	7.5694	7.5701	7.1987	7.64786	7.18134	7.67095	7.33185	7.11399	8.14309	7.93091	8.15374	8.06452	7.0454	7.7871	8.059	7.57934	7.05149	7.16269	7.84559	7.89255	7.66338	6.96456	7.60419	7.13358	7.80429	7.79394	8.07639	7.8549	7.1867	7.00686	7.37272	7.13887	8.04146	7.80258	7.16073	8.30092	8.08781	7.14123	7.4442	7.70745	7.57611	7.97051	7.19874	7.59653	8.05774	7.17282	7.7833	6.99943	6.8829
hsa-miR-585-3p	8.00333	7.22199	7.54863	7.62753	7.49795	7.35432	8.37555	6.58	8.47548	7.94146	7.80696	7.95406	7.49804	7.82121	7.28716	7.99664	7.66036	7.50094	8.16519	7.30916	7.42717	7.55217	7.80917	7.63487	7.41634	7.23591	8.91687	7.45197	7.37051	6.50306	7.62949	6.33457	7.93535	7.77509	7.45053	7.7263	8.07278	7.1831	8.63971	8.38294	7.19577	8.17078	8.03273	7.11581	7.86999	9.12652	7.76789	7.63304	8.52166
hsa-miR-586
hsa-miR-587
hsa-miR-588
hsa-miR-589-3p
hsa-miR-589-5p	5.96224				5.7608				6.39338							5.99978				5.89119	5.97762	6.33195																			5.80523
hsa-miR-590-3p
hsa-miR-590-5p
hsa-miR-591
hsa-miR-592																																						5.81132
hsa-miR-593-3p	6.00372				5.91521			5.76783					5.88483					6.38174				5.98696	6.25499			5.77022		5.76095				6.07189			5.8204			6.2864	5.8235
hsa-miR-593-5p		6.64511	6.05901	6.4979		6.37417	6.18278	5.89815	6.21287	6.2948	6.90346	6.88745	6.41587	6.34118	6.51679	5.92972	6.15657	5.7737	6.74312	6.37119			5.99563	6.03002	6.37119	6.29142	6.26425	6.35926	6.29307	6.26755	6.14652	6.8567	6.7585	6.41099		6.5671	6.22378		6.13374	6.18237	6.12981	6.73343	6.35084	6.39957	6.34659		6.59285	6.26546	5.9649
hsa-miR-595	5.89906		5.81187		5.99992		5.83562	5.8565					5.90164				5.80513	6.1331				5.87173	6.30382	6.00374		5.84495		6.17952		5.87656	5.83298	5.8991			5.75357			6.01874	5.82415								5.84562		5.82625
hsa-miR-596		5.95419	5.77426	5.85987		5.92329			6.21738	5.90452	5.95898	6.03095		5.89094	5.93979	5.87708			6.1597	6.04162	5.97273				5.85107		6.41826		5.79691				6.25173	5.97886	6.1784	5.84889	6.29768		5.81034	6.01623	5.97584	6.17472	5.91132	5.80108	6.30956	6.19744	5.87087
hsa-miR-597-5p									5.94016													6.10413
hsa-miR-598-3p	5.83916
hsa-miR-599
hsa-miR-600	6.85911	6.62846	6.21585	6.76745	6.87151	6.81508	6.26203	6.51057	8.13098	7.5657	7.21687	7.21595	6.67971	6.69822	7.49588	6.95982	6.57441		6.62108	6.98554	6.90088	6.9267	6.48981	6.38179	7.37059	7.21227	6.94604	7.00662	6.94282	6.53948	6.77789	6.8776	6.61971	6.67153	6.3093	7.00172	6.93564	6.76329	6.71271	6.51605	6.67841	6.6545	6.86087	6.68037	6.6293	7.28562	7.2672	6.50286	6.40891
hsa-miR-601	6.08308		5.97307	5.77932	6.18778	5.9765	6.2117	6.07026	6.01895	5.94995		5.95834	6.05736		5.81175	5.97075	5.97995	6.21951	5.88392	5.87881	6.06306		5.98688	6.08395	5.84143	6.03894	6.13318	6.38264	6.00882	5.88024	5.95935	6.02874	5.93864		6.00103		5.80415	5.8944	6.06697	6.08166	5.91746	5.90927	6.1749		5.98861	6.45993	6.02305	6.02694	6.17249
hsa-miR-602
hsa-miR-603					5.77092			5.79946										5.87969					5.81454
hsa-miR-604
hsa-miR-605-5p	6.53831	6.21103	6.23994	6.48858		6.01762	6.50761		7.54225		6.36587	5.83115	5.80416	5.89384	6.84208	6.71129		5.76557	5.78613	5.9966	6.53632	6.60267			6.11904		7.02969	5.9171	6.44737	6.36655	6.5508	5.85921	6.08846	6.23367	6.56396	6.16203	7.13279	5.79398	6.11367	6.50847	6.06217		6.04531	5.91426	6.42799	6.63699		6.06291	5.92343
hsa-miR-606
hsa-miR-607
hsa-miR-608
hsa-miR-609
hsa-miR-610
hsa-miR-611
hsa-miR-612		6.36291	5.94093	6.09795	5.78779	5.97427		5.84144	5.97951	6.34277	6.48402	6.32887	5.86738	6.17331	6.02328		5.91738	5.80976	6.35934	6.06585		6.01161	6.14199	5.77219	6.07895	6.18609	6.38557	6.20411		5.96229	5.88479		6.43587	6.25627	5.78062	6.28609	6.13537	5.81475	6.05239	6.30786	5.90814	6.47484	5.93193	6.32415	6.35585	6.04361	6.29273	6.04647
hsa-miR-613
hsa-miR-614
hsa-miR-615-3p	6.69879	6.99512	7.10801	6.87	6.75326	6.96895	7.14435	6.70877	7.10814	6.67716	7.225	7.06928	6.77841	7.34011	6.97588	6.86752	6.68429	6.91954	7.08451	6.99774	6.7279	6.67489	6.71222	6.88587	6.92162	6.5671	7.44726	6.63646	6.71571	6.83469	6.88796	6.92143	7.27397	7.00052	7.54471	7.08103	7.17296	6.46807	7.26362	6.93979	6.88056	7.22824	7.00929	6.90552	7.33949	7.13184	6.89378	6.69933	6.78565
hsa-miR-615-5p
hsa-miR-616-3p
hsa-miR-616-5p
hsa-miR-617
hsa-miR-618																		5.91136																				5.77965
hsa-miR-619-3p
hsa-miR-620	7.07665	6.58715	7.30954	7.02009	7.548	7.46057	7.45542	7.40625	6.97477	7.3623	7.47812	7.33922	7.20971	6.97209	7.07364	7.02925	6.9391	6.9164	7.00106	7.18683	7.18519	6.70586	7.07736	6.83235	7.0953	6.18002	6.75001	6.4507	6.09554	6.08924	6.54987	6.80468	6.65076	6.58885	6.70924	6.79684	6.63174	7.00811	7.12765	7.123	6.99816	6.99088	7.30298	6.73352	7.07613	7.13491	7.41047	7.24705	7.54453
hsa-miR-621
hsa-miR-622	6.35642	6.09424	6.41413	6.59443	6.44314	6.34929	7.1714	6.29172	7.76817	6.7569	6.45476	7.26285	6.47642	6.30212	6.59792	6.5507	6.58327	6.33164	6.81126	6.64728	6.31393	6.56173	6.49236	6.2551	6.48442	6.27138	8.02537	5.87422	6.03894	6.10531	6.52323	6.24292	6.71795	6.55655	6.52981	6.87137	6.97883	6.29708	7.2146	6.89091	6.45234	6.671	6.85347	6.18104	7.18006	6.96072	6.65118	6.24795	6.73065
hsa-miR-623																		5.84661					5.75896															5.78196
hsa-miR-624-3p
hsa-miR-624-5p
hsa-miR-625-3p			5.75947													5.76876			5.97703			5.78588				5.79477	5.97713		5.82305		5.82793		5.92444	5.91174	6.04116	5.81433	6.2977			5.82719		5.83345			5.84748	5.83129	5.9002
hsa-miR-625-5p																						5.77443									6.00123										5.8007
hsa-miR-626
hsa-miR-627-5p
hsa-miR-628-3p		6.29768	6.12616	5.90231		5.94444				6.18879	6.2054	5.92245		5.87441	6.03205					5.77619					5.84044									5.89676	5.8403	6.02477						5.79336	5.79566	5.93557	5.76529	5.95181	5.77572	6.03998
hsa-miR-628-5p
hsa-miR-629-3p		6.78435	6.68926	6.29825	6.16751	6.22829	6.22165	6.27322	6.57731	6.4513	6.49647	6.52892	6.24359	6.12255	6.4785	6.16542	6.12779		6.2936	6.48568	6.73975	6.02889		5.94974	6.39343	6.39092	6.30114	6.11039	6.48414	6.30962	6.10141		6.30251	6.33526		6.35427	6.46462	5.89751	6.0401	6.39241	6.26311	6.28522	6.18241	6.71717	6.5297	6.28729	6.26458	6.31458	6.06997
hsa-miR-629-5p	5.75878				5.78666													5.96407				5.90531									5.90175	5.89298						5.89186								5.82757
hsa-miR-630	7.68539	8.6321	7.99102	8.4453	7.689	8.22495	8.27232	7.59485	8.36516	8.22846	8.58506	8.84011	7.97338	8.63898	8.21267	8.31089	7.94183	7.78599	8.5664	8.37523	7.78322	7.69833	7.97795	7.999	8.16642	8.09832	9.14478	8.44859	7.79441	7.94514	7.98151	7.66679	8.76411	8.41773	7.75131	8.42878	8.44484	7.46906	8.29523	9.21796	7.99872	8.8151	8.25638	8.22356	8.8906	9.16493	8.58444	8.01335	8.18654
hsa-miR-631		6.13596	5.81524	5.85721					5.76321		6.36355	6.13403		6.06943	5.84928				6.35555	5.83172	5.8161						8.20123						6.47753	6.07726	6.35486	6.15725	5.93693			6.68441	5.76646	6.50342	5.76415	6.00205	6.19111	7.95102	5.91307
hsa-miR-632
hsa-miR-633
hsa-miR-635	6.21285	6.41517	6.6212	6.51335	6.52366	6.50255	6.74749	6.35518	6.47085	6.72149	6.61681	6.59591	6.54986	6.4413	6.48794	6.21379	6.53386	6.19249	6.73163	6.52557	6.65909	5.98063	6.46887	6.44297	6.54293	6.46741	7.22742	6.84833	6.4294	6.50201	6.38149	6.506	6.519	6.55607	6.26312	6.41146	6.57364	6.16555	6.49937	6.52015	6.40047	6.60357	6.67834	6.47342	6.54039	7.0057	6.62548	6.59963	6.69196
hsa-miR-636	5.88946	5.93826		5.87989	6.34495	5.9372	6.0075	6.12401	6.22501	6.22472	6.48124	6.21544	6.0264	5.86968	5.95807	6.03668	5.91831	5.73274	6.02506	6.12578	5.85224	6.22353	5.86386	6.10721	6.09055	6.20206	6.49357	6.24399	5.95765	5.99523	5.95054	6.04243	6.11189	5.92931	6.2209	6.02831	6.19349	5.97527	6.31146	6.04303	5.8925	6.14777	6.14578	6.13742	6.51917	5.8784	6.35058	6.05764	6.17068
hsa-miR-637
hsa-miR-638	10.1473	10.4877	10.4003	10.4567	9.7476	10.1671	10.9272	9.1176	10.8639	10.8257	10.9274	10.7518	10.1842	10.4958	10.3592	10.7639	10.5441	10.0649	10.8677	10.3276	10.0383	10.3499	10.3515	10.4686	10.2886	10.4142	11.6037	10.756	10.3196	9.99342	10.7179	9.2306	11.2048	10.6456	10.5966	10.8343	10.8541	9.37021	11.1221	10.7715	10.2965	11.3305	10.5569	10.4717	10.6499	10.9376	10.2357	10.3714	10.7223
hsa-miR-639	6.45603	6.94266	6.59665	6.6721	6.11785	6.48208	6.69201	5.9955	7.14334	6.60262	7.16149	6.79812	6.35952	6.58643	6.65247	6.52024	6.47588	6.33578	6.85239	6.54929	6.36144	6.26018	6.42829	6.37302	6.60502	6.53433	7.3839	6.62942	6.53758	6.57113	6.40968	6.2165	7.08967	6.72846	6.3212	6.75154	6.74238	6.14462	6.7036	6.83337	6.36071	6.82658	6.67353	6.53457	6.95162	7.08587	6.56872	6.52004	6.58484
hsa-miR-640
hsa-miR-641
hsa-miR-642a-3p		5.90695							6.35753	5.85728	6.19844	5.99089			5.92831				6.07741		6.04348						6.34692						5.99084	5.7878	6.22045	6.1713	5.88368		5.82083	6.29828		6.05875	5.79303		6.09119	7.29388
hsa-miR-642a-5p
hsa-miR-642b-3p		7.4259	5.80956	6.95819	6.01665	6.86221	6.33683	6.03653	9.0054	7.35435	8.29024	7.49613	6.14611	6.66984	7.23817	6.67934	6.29273		7.11741	7.16599	7.65088	6.56813	5.87107	6.29299	7.15585	6.55299	7.93837	6.59594	6.09733	6.66821	6.47429	6.43417	7.35373	7.51467	6.54351	7.8505	7.38478		7.22291	7.25656	6.62592	7.47908	6.64373	6.92428	7.7775	7.42527	6.75633	6.6484	5.94538
hsa-miR-642b-5p	11.8149	12.5924	12.8653	12.4356	11.9274	12.7611	12.5695	12.4232	12.2405	13.0606	12.8394	12.482	12.26	12.5488	12.3141	12.5503	12.8506	11.9163	12.6195	12.4354	12.4262	11.9378	12.8429	12.3371	12.6234	12.4728	12.386	12.3784	12.0562	12.27	12.4206	12.5629	12.7531	12.8429	12.913	12.7414	13.1582	11.7844	12.9064	12.5565	12.5986	12.9417	12.8729	12.7733	12.5236	12.1766	13.2278	13.0272	12.8387
hsa-miR-643
hsa-miR-644a
hsa-miR-645		6.44352	7.18683	6.37883	6.20621	6.75098	6.61575	6.39311	6.08559	6.39339	6.25488	6.60738	6.15971	8.01924	6.66458	6.08241	6.41447	6.94702	6.70981	6.76781	6.07232	6.0231	6.44528	6.43809	6.5978	6.47359	6.58847	6.82098	6.58275	6.59806	6.4318	6.22307	6.74538	6.6141	6.44173	6.43411	6.1917	6.34675	6.6197	6.07877	6.79347	6.50764	6.77067	6.46652	6.53936	5.97459	6.36513	6.93649	6.39927
hsa-miR-646
hsa-miR-647	6.35755	6.40604	6.43324	6.2146	6.82121	6.43202	6.17509	6.83782	6.40759	6.91247	6.75075	6.29986	6.50199	6.23829	6.57481	6.31869	6.20859	5.7614	6.16956	6.39127	6.65718	6.06551	6.42631	6.17679	6.49465		6.16595	5.85297	5.83813	5.85188	6.07794	6.18637	6.04997	6.11585	6.21772	6.3615	6.35409	6.62981	6.01975	6.22437	6.25066	6.23316	6.27388	6.35964	6.39524	6.2427	6.56292	6.55549	6.32505
hsa-miR-648
hsa-miR-649
hsa-miR-650		6.12845				5.94207			5.8309	6.35259	6.10775	5.85104		5.96631	5.87451				6.12841						6.06077	5.81178							6.04049	6.02233		5.94552	5.77356					5.99477		5.99209				5.81914
hsa-miR-651-3p
hsa-miR-651-5p
hsa-miR-652-3p																													5.82352													6.01039							5.87156
hsa-miR-652-5p	6.15915	7.80685	7.09697	7.24017	6.17551	7.23256	6.56484	6.3881	6.88266	7.31489	7.73983	7.42505	6.41905	7.37668	7.25126	6.48439	6.79964	6.25415	7.51213	6.95239	6.46096	6.68149	6.99584	6.63305	7.17413	7.01188	7.97998	7.32238	6.67915	6.94699	6.88628	6.27291	7.73871	7.2731	7.15372	7.46395	7.10044	6.33612	6.96676	7.50545	6.74693	7.67595	7.049	7.25619	7.50181	8.00821	7.31593	6.9435	6.62914
hsa-miR-653-5p
hsa-miR-654-3p
hsa-miR-654-5p		6.10253	5.86461	5.95189						6.00757	6.59416	5.87234		5.8436	6.03493				6.38871								6.20324						6.01727	6.07566		6.24722	5.89674			6.03856		6.09716	5.87018	6.12143	6.00539	5.82041	5.81279	5.78742
hsa-miR-655-3p
hsa-miR-656-3p	6.08636	5.94381	5.92231	6.22836		6.02479	5.9306		6.59972	5.8573	5.99198	6.21477		5.81656	6.32734	6.3132	5.76256		6.16999	5.99613	5.78511	5.9854			5.98262	5.85	5.83269			5.79327	5.77276		6.13634	5.88211		5.97146	6.40197			5.95728	6.09776	6.04382	5.99067	5.98137	6.14019		5.9382		5.76301
hsa-miR-657	6.74412	6.88973	6.87507	6.52717	7.01092	7.07477	6.70314	6.85054	6.98344	7.32707	7.17031	6.96041	6.88945	7.00267	6.94194	6.73688	6.93026	6.6964	6.95705	6.93653	6.8745	6.5402	7.46628	7.05948	7.10105	7.33076	6.4077	7.1962	6.77505	7.06709	7.05136	6.70856	7.04714	6.79294	6.94005	6.89329	7.10605	6.83428	6.85242	6.61864	6.74517	7.20375	6.87707	7.17391	6.86532	6.3298	7.2632	6.8315	7.04589
hsa-miR-658
hsa-miR-659-3p	6.94548	7.37506	6.97053	7.6169	6.69627	6.96419	7.59075	6.58294	8.8681	6.98386	7.31712	7.27279	7.0825	7.08932	7.01404	7.64175	6.76249	6.85202	7.3422	7.08298	8.41942	7.56561	6.92931	7.43157	6.94515	6.84852	8.58139	6.854	7.25363	6.66268	7.18876	6.83516	7.38062	7.1526	8.26222	7.61206	7.41774	6.61359	7.90311	8.64941	6.85628	7.45749	7.36375	6.73337	7.69202	9.62848	6.96141	6.85314	7.74802
hsa-miR-659-5p	6.07876	7.0318	6.83881	6.98553	6.33404	7.05796	6.62495	6.61588	7.09533	7.25631	7.64561	7.53551	5.95068	7.33271	7.28837	7.36261	6.29973	6.03173	7.22211	6.87845	6.61741	6.04588	5.90554		6.52981		6.48841				6.1963	5.77359	7.10437	6.65705	6.65185	7.48956	7.89745		6.47204	7.06036	6.73502	7.26701	6.38218	7.31693	7.50159	7.04665	7.38323	6.70211	6.47786
hsa-miR-660-3p	12.4054	12.483	12.842	12.6393	12.5294	12.8009	12.3832	12.1314	12.4852	13.0161	12.5232	12.4881	11.7373	13.1015	13.1058	12.5476	12.4505	11.9345	12.4178	12.4434	12.8046	11.7483	11.9187	10.8678	12.6011	10.1942	11.8013	10.7882	10.8641	10.4483	11.4323	11.4264	12.2179	12.5328	13.2319	12.8464	12.9225	11.8118	12.1441	12.7654	12.4156	12.6133	12.8955	12.5816	12.4527	13.3243	13.1515	12.9	12.8426
hsa-miR-660-5p																5.98368
hsa-miR-661
hsa-miR-662
hsa-miR-663a	7.57244	8.95728	7.55017	8.85037	7.37848	8.37962	7.84253	7.01991	9.78321	8.89959	9.15986	8.70786	7.41725	8.4112	9.2112	8.55012	7.66712	7.36974	9.06392	8.41699	9.29266	7.7508	7.65531	7.82041	8.44422	7.87641	10.7202	8.04747	8.54298	7.27111	7.95975	7.22642	8.93203	8.94407	8.38363	9.26554	8.90529	6.98164	8.59493	9.60437	8.173	9.064	8.80363	8.36275	9.06773	10.6239	8.32529	8.3402	7.65561
hsa-miR-663b		7.00288	6.46721	6.45147	6.02264	6.01907	5.87734	6.2356	6.45845	5.77436	6.25111	6.58808	6.02919	6.32757	7.51452	6.27627	6.37539		6.94572	6.65853	5.80487	6.21612		5.99396	6.12228	6.06443	7.25571	7.0701	6.12286	5.81764	6.19795	5.78793	6.5292	7.0353	6.56592	7.12296	6.57934	6.0892	6.10008	7.19529	6.05922	6.51424	7.15028	7.19505	7.98325	6.90838	6.72635	6.04935	6.10189
hsa-miR-664a-3p	7.47343	7.86055	7.89245	7.91792	7.24419	7.47939	7.38723	7.40616	7.65526	7.19369	7.80886	7.67251	7.51478	7.58585	7.616	7.73373	7.52369	7.78022	7.95559	7.82251	7.57634	7.9202	7.77355	7.46932	7.47657	7.61745	7.88161	7.58486	7.93451	7.92156	7.93168	7.77769	8.03892	8.0566	7.65681	7.81503	8.17533	7.70464	7.75551	8.01828	7.90383	7.97986	7.66592	7.87991	8.18005	7.65056	7.89904	7.56502	7.35187
hsa-miR-664a-5p	6.22889		5.93523	6.41179	6.23374		5.83563	6.16174					6.54059	5.91981		6.47275	6.09022	6.18579	5.9877		6.08315	6.40248	6.12555	6.34062	5.95807	5.78655			6.02708	6.13327	5.88016	6.31911			6.13989			6.37736			5.84862	5.79555		5.98006			5.88211	5.82921	6.1548
hsa-miR-664b-3p	11.0459	11.71	11.4692	11.5588	10.975	11.5493	11.4612	11.0014	11.0581	10.9041	11.3346	11.3836	11.1044	11.0844	11.4679	11.0939	11.1152	10.9556	11.5217	11.1325	11.168	11.1661	11.2252	11.2253	11.3687	11.3086	11.7109	11.2518	11.35	11.4485	11.4144	11.17	11.7603	11.8137	11.2577	11.6152	11.9012	10.7726	11.1707	11.4568	11.0056	11.5716	11.098	11.2155	11.254	10.9395	11.1295	10.9695	11.2135
hsa-miR-664b-5p	6.57166	6.2551	6.25252	6.18894	6.63796	5.88553	5.84526	6.78136			6.04769		6.64908	6.12175	5.83971	6.67341	6.59016	6.67667	6.16534	5.92734	6.17658	7.11364	6.17638	7.05401	6.2265	6.59562	5.77789	6.70264	6.6588	6.74516	6.54022	7.32473	6.02062	6.41205	6.93217	5.91379	6.03812	7.20157	5.92635	6.13878	6.21337	6.05262	6.07119	6.79076	5.95824	6.03732	6.13257	6.41361	6.465
hsa-miR-665	8.55037	9.10839	9.30152	9.83546	8.38812	9.09454	9.78387	8.52259	10.7616	9.79706	9.59093	9.76013	8.76454	9.08595	9.91916	9.28403	9.34522	8.24155	9.61305	9.53653	10.0364	8.98471	8.5139	8.38611	9.28881	8.37917	11.5142	8.39932	9.04375	8.55936	9.24932	9.08183	9.55044	9.80032	9.55794	9.85198	10.2518	8.27654	10.077	9.8603	9.1255	9.47755	9.53818	8.59352	9.98621	10.3234	9.42593	8.69042	9.19463
hsa-miR-668-3p		6.39573	5.95124	5.96056	5.78706	5.92482	5.78307	5.76525	5.989	6.45964	6.29751	6.01264		6.00059	6.06887	5.78566	5.7613	5.78331	5.94466	5.94466	5.79847	5.913	6.32615	5.77237	6.00407	6.09849	6.12961	6.11723	5.90384	6.08927	5.87947		6.04613	6.03564	6.16174	6.16244	5.94596	5.76884	5.92206	6.00206	5.92722	5.9451	5.83433	6.13922	5.82792		5.90303	5.98623
hsa-miR-670-5p																		5.95299					5.83936															5.78288
hsa-miR-671-3p
hsa-miR-671-5p
hsa-miR-675-3p	5.95547	6.26958	6.30644	6.08942	6.11267	5.99341	6.01943	6.15381	6.16371	6.3584	6.24339	6.33784	6.17699	6.19629	6.57764	6.08731	6.42275	6.33269	6.56872	6.3423	6.00193	6.06171	6.55964	6.39434	6.15869	6.5881	6.3501	6.92116	6.32339	6.6018	6.45044	6.42581	6.41447	6.38402	6.41732	6.61917	6.42163	6.26489	6.31259	6.34211	6.17707	6.36684	6.34478	6.38837	6.39084	5.99473	6.27686	6.01221	5.96632
hsa-miR-675-5p	7.40546	9.27647	8.25645	9.0095	7.3277	8.28966	8.13253	7.16942	9.8322	9.31031	9.43112	9.11343	7.65596	8.83502	8.75459	8.78838	7.86558	7.23435	9.12622	8.46897	9.17356	8.28918	7.76744	7.64087	7.9864	7.50033	9.35057	7.42898	8.03012	7.40045	8.04047	7.32093	9.19552	8.81924	9.272	9.37578	9.31837	7.0017	9.21058	9.91058	8.30967	9.46432	8.68433	8.61637	9.19053	10.6042	8.4441	8.24804	8.26459
hsa-miR-676-3p
hsa-miR-676-5p	6.01154	6.29587	6.45477	6.16687	6.65888	6.38305	5.76745	6.34501	6.39775	6.97354	6.42175	6.19248	6.35547	6.03126	6.83203		6.05313	5.8315	5.95667	6.21241	6.90341	5.82645	6.9591	6.06151	6.74035	7.02557	6.10368	7.22974	6.4449	6.40077	6.42801	6.23442	5.90077	6.15964	6.04738	6.43383	6.07802	6.62418	5.86909	6.14146	6.11988	5.93906	6.50195	6.59665	5.96661	6.83975	6.98371	6.40345	6.12028
hsa-miR-7-1-3p
hsa-miR-7-2-3p	5.99736	6.37119	5.89336	6.00552	6.03362	6.03487	5.82041	6.16671	5.92444	6.04628	6.3874	6.03507	5.88743	5.95018	6.01581	5.83846	5.92655		5.93939	6.08151	5.9277	5.75246	6.26531	6.23525	6.10854	6.17211	6.09415	6.3908	6.00265	5.87787	6.00149	6.26062	5.9849	5.93328		6.05103	6.00374	5.88414	5.84701	6.01494	5.93267	6.06137	6.08436	6.59972	6.00282	6.18161	6.29079	6.00837	5.88819
hsa-miR-7-5p	7.70073	6.71207	7.36135	6.88253	7.3277	7.05782	6.98691	7.48618	6.89524	7.26551	7.40562	7.09984	7.12331	6.62271	6.88546	6.65889	6.99181	7.13088	6.79015	7.54712	7.04543	8.43331	7.45184	7.30941	7.24141	7.39331	7.73833	7.84514	7.09799	7.23854	8.13544	7.33535	6.66162	7.03527	6.89177	6.9081	6.61557	8.36192	7.16822	7.16172	6.86211	6.73657	7.36746	6.80818	7.74805	7.18942	7.31698	7.06354	7.08088
hsa-miR-708-3p
hsa-miR-708-5p	6.41873	5.89357		5.80613	5.75851		5.93036	6.27897			6.38633				5.79815	6.98766	7.6459	6.0108		6.15354		6.32243		7.63742	6.53639				7.16377	7.78475	6.80093	6.11878		6.00745				5.92509				6.01262						5.86889
hsa-miR-711	7.05354	8.75297	8.46466	8.28415	7.2572	8.41016	8.12874	7.36478	8.90416	9.00468	9.20089	8.81572	7.49081	8.62009	8.53836	7.84536	7.97707	7.24716	8.90058	8.30258	8.17475	7.35658	7.85947	7.83285	8.36921	8.04069	9.42204	8.41266	7.91508	7.66695	7.88426	7.17829	9.00104	8.34707	7.63214	8.74729	8.50335	7.15791	8.80911	9.11264	7.93988	9.19346	8.29699	8.06297	8.76793	9.59819	8.6728	8.17	8.05861
hsa-miR-718	6.8505	5.92549	6.31873	5.96463	6.69103	5.80314	6.06525	6.53475	5.94812	6.05659	5.8403	5.94318	6.76879	6.12104	5.84204	6.29549	6.49648	7.64658	6.27538	6.10025	6.16025	6.98646	7.4175	6.29847	5.90618	6.33689	5.77489	6.66675	6.36422	6.36223	6.63548	6.81594	5.97659	6.12981	6.58056	5.92046	6.04761	7.477	6.62161	6.03749	6.2061	6.19424	6.05584	6.06959	5.93093	5.8781	6.21785	6.1806	6.1785
hsa-miR-744-3p
hsa-miR-744-5p	9.47345	10.4627	10.5678	10.5378	9.47333	10.5113	10.1987	9.56567	10.5703	10.8756	10.8655	10.5701	10.2088	10.7993	10.6344	9.84328	10.5492	10.1899	10.8398	10.2729	10.6055	9.84366	10.396	10.3938	10.4655	10.5308	11.564	11.1206	10.3839	10.4668	10.4128	9.74614	10.685	10.7298	10.7995	10.8069	10.4966	9.66439	10.5265	10.629	10.3954	10.6905	10.6	10.5901	10.3434	11.0284	10.191	10.5112	10.3559
hsa-miR-758-3p
hsa-miR-758-5p	6.83084	6.64538	7.05354	7.0973	6.70609	6.97243	6.80542	6.79738	6.34909	6.55291	7.188	6.77482	6.67148	6.77724	6.97393	6.56901	6.79184	6.76184	7.05389	6.74965	7.06028	6.32182	6.61805	6.32401	6.76634	5.97453	6.72473	6.43593	6.11074	6.29469	6.46078	6.67914	6.79594	6.8299	6.5596	6.72495	6.51492	6.81984	6.46174	7.01469	6.71229	7.10529	6.88513	6.8324	7.23847	7.14852	7.12888	6.90011	6.9131
hsa-miR-759
hsa-miR-760
hsa-miR-761	6.22027	6.62084	6.817	6.46217	6.65689	6.65719	6.91825	6.77683	6.49126	6.85816	7.17634	6.71296	6.62847	6.418	6.37647	6.25787	6.40751	6.42184	6.81372	6.5477	6.34468	6.22212	6.44467	6.63622	6.52134	6.37857	6.99672	6.59024	6.10993	6.07219	6.27153	6.53498	6.47384	6.45258	6.08395	6.33327	6.70076	6.16566	6.69534	6.49274	6.38004	6.64327	6.67421	6.68227	6.73229	6.81273	6.67214	6.59228	6.80898
hsa-miR-762
hsa-miR-764			6.14766											6.78493				5.92246																														5.92418
hsa-miR-765																												5.77228																		6.01745
hsa-miR-766-3p	6.17472	6.76673	6.50691	6.29768	6.30318	6.36783	5.99791	6.55073	6.2024	6.8815	6.69563	6.42136	6.41357	6.36098	6.49608	6.01931	6.15429	6.25365	6.58678	6.39902	6.13322	6.05563	6.58977	6.39725	6.3806	6.7229	6.1975	6.72251	6.40353	6.50311	6.44584	6.64265	6.38921	6.36403	5.97654	6.45011	6.35152	6.25802	6.08758	6.45535	6.23263	6.36622	6.26835	6.33519	6.2637	6.08932	6.67334	6.46035	5.97576
hsa-miR-766-5p		6.28552	7.17048	6.0843	5.78907	6.42893	6.2414	6.06386			6.00052	6.15027		7.97389	6.2698		5.8526	7.14529	6.15352	6.46091		6.18949		5.85014	6.18515		6.1172	6.73549	6.38184	6.06482	6.14203	5.87116	6.17719	6.23286	6.32216			5.82342	6.20986		6.65321	5.7758	6.52692	6.31163	6.21124		5.92568	6.81347	5.87466
hsa-miR-767-3p
hsa-miR-767-5p	6.37355	6.57809	6.03592	6.30455	6.72772	6.21439	6.18154	6.59634	6.75906	6.87397	6.74019	6.74253	6.4842	6.22939	6.32767	6.83718	6.39534	6.41075	6.18703	6.44714	6.50907	7.48922	6.32922	6.44526	6.49734	6.98154	6.63544	6.61642	6.61238	6.72082	6.67287	6.6917	6.44955	6.42705	6.78094	6.66695	7.05188	6.90766	6.37158	6.26169	6.28393	6.49013	6.31299	6.85825	7.06049	6.39568	6.58111	6.40641	6.30499
hsa-miR-769-3p
hsa-miR-769-5p	5.82544
hsa-miR-770-5p
hsa-miR-802
hsa-miR-873-3p
hsa-miR-873-5p
hsa-miR-874-3p	7.03539	8.6015	8.03217	7.92181	7.34813	7.772	7.51876	6.88059	7.86958	7.92206	8.45511	8.35416	7.09771	8.02389	8.21199	7.50095	7.5724	6.93758	8.44175	7.98937	7.97331	7.76499	7.46304	7.0837	7.72477	7.42362	9.51782	7.79856	7.54785	7.53126	7.72808	6.84089	8.7225	8.81343	7.2852	8.62394	8.45395	6.9101	7.9167	8.26448	7.58586	8.67996	7.88026	8.41941	8.38333	8.10168	7.91916	7.79784	7.4853
hsa-miR-874-5p	5.84398	6.20304	6.02633	6.29801		5.78356	6.16975		6.58654	5.9989	6.13098	5.86684		5.96839	6.00036	6.16316	5.75889		6.38333	5.94785	6.1112	6.03737	5.91793		5.77203		6.42781	5.84823	5.99955	5.87829	6.11544		6.25517	6.20826	6.00398	6.17231	6.13963		6.19237	6.42575	5.9268	6.32339	5.96759	5.94282	6.33521	7.09299	5.75526	5.92225	6.24274
hsa-miR-874-5p
hsa-miR-875-3p
hsa-miR-875-5p
hsa-miR-876-3p	5.91264				5.96353			5.90279										6.09268					5.88381	5.78329				6.10958										5.81959					5.88355						5.79277
hsa-miR-876-5p
hsa-miR-877-3p	8.47164	9.01178	8.99212	9.03228	8.69581	9.18697	9.00148	8.56057	9.18378	9.40249	9.09918	9.23284	8.64823	9.26185	9.03354	9.04625	8.92916	8.79994	9.51107	8.86827	8.81937	8.71082	9.26161	8.95246	8.89385	9.59325	9.37877	9.4259	8.99508	9.18007	9.19745	8.74962	9.54062	9.27623	9.45023	9.44823	10.0661	8.53621	9.49626	9.35545	9.03593	9.62136	9.18457	9.28418	9.2195	8.67276	9.50289	8.9665	8.96191
hsa-miR-877-5p	7.2263	7.82134	7.76769	7.76609	7.33841	7.85445	7.56664	7.37191	7.88276	8.47196	8.43828	8.26498	7.39294	7.60859	7.74551	7.40585	7.34145	7.48937	7.88398	7.59778	7.28266	7.06267	7.53222	7.01465	7.40217	6.88182	7.55477	6.95756	6.64786	6.94917	7.11996	7.09805	7.72018	7.3478	7.39342	7.91611	7.80759	7.29963	7.9657	8.08636	7.33972	8.20898	7.67977	7.53538	7.9635	7.79143	7.92693	7.55182	7.48402
hsa-miR-885-3p							5.98443		6.57273	6.60162	6.14105	6.09756							5.89445								6.01113	5.89566					5.83286				5.76234		6.62646			5.91011	5.96635			6.63973			5.97643
hsa-miR-885-5p	6.2886		5.86229	5.79591	5.96836	5.77788		5.95315	5.76375	5.98654	6.04308		5.99542	5.88895	5.79046		5.94883	6.40286	5.95485			6.04931	6.52194	6.02179		6.2433		6.38221	5.91114	6.07643	6.07279	6.02299	5.84748	5.79626	5.97605	5.89382		6.31703	5.98649	5.78795	5.82378	5.95649		5.7584			5.95474	5.86231
hsa-miR-887-3p
hsa-miR-888-3p
hsa-miR-888-5p
hsa-miR-889-3p
hsa-miR-890	6.35507	6.26964	6.39134	6.28706	6.27701	6.4905	6.39523	6.31487	7.09353	6.46621	6.76123	6.58822	6.41835	6.29507	6.80582	6.26834	6.41363	6.67214	6.63294	6.57626	6.19629	6.35817	6.44981	5.79355	6.20377		6.1692	6.00033		5.82913	6.12933	6.27571	6.3636	6.36242	6.21544	6.28145	6.21548	6.25087	6.58681	6.3173	6.22445	6.62437	6.48941	6.49543	6.86318	6.3463	6.42601	6.31382	6.39192
hsa-miR-891a-5p	6.50738	6.90314	6.90179	6.82363	6.88588	6.82669	6.63272	7.17087	6.88143	7.61356	7.09447	6.98118	6.60173	6.92054	7.04613	6.55775	6.48811	6.57616	6.9717	7.02485	6.84263	6.39956	6.75692	6.41582	6.76112	6.83894	6.93373	6.66202	6.09004	6.01832	6.30386	6.53109	6.82022	6.8622	6.7174	6.99836	7.32421	6.72203	6.71452	6.89268	6.76234	6.86991	6.90864	6.75469	7.00818	7.18528	7.14589	6.94535	6.75063
hsa-miR-891b
hsa-miR-892a	6.60786	6.24383	6.49543	6.16302	6.77256	6.2435	6.49545	6.77478	6.01998	6.79087	6.14251	6.34897	6.54546	6.0719	6.24425	6.27171	6.34997	6.54645	6.18829	6.35601	6.35508	6.27057	6.65001	6.07633	6.20589	6.01083	5.79558	6.17429	5.92859	6.12048	6.28753	6.44058	6.08335	6.06458	6.37285	6.17579	6.22979	6.66566	6.23778	6.23964	6.25302	6.26319	6.48578	6.32699	6.50601	6.00971	6.64496	6.52555	6.60087
hsa-miR-892b
hsa-miR-9-3p	9.18155	5.90381		5.85886		6.74747			6.14608	6.1472	6.09595	5.8596		6.01836	5.82548						6.36537				5.88252											5.91121				6.60654	5.83215		5.79929	5.83685		5.81598	5.85844	5.86442	7.25866
hsa-miR-9-5p	9.65497					6.54088		5.8626										6.37947			6.74301	6.71735	6.14056					5.83348	5.85355	5.92144	6.2922	5.90571						6.56574		6.34943									7.26925
hsa-miR-920	6.8071	7.58448	7.43428	7.09687	7.06043	7.11551	7.2909	7.13368	6.74951	7.14832	7.46661	7.17645	7.07045	6.87907	7.18501	6.78829	6.90722	6.9579	7.17793	7.05208	7.21832	6.74505	7.04665	7.1017	7.09151	6.83873	7.41047	7.50977	7.04007	7.01183	7.08111	7.04863	7.25519	7.14095	7.16298	7.19147	7.28262	6.83032	7.10455	7.47763	7.40501	7.15433	7.1941	7.14478	7.17294	7.09532	7.07099	7.05182	7.08331
hsa-miR-921	7.10657	9.2881	8.52468	8.81378	7.89087	8.8777	7.92896	8.18008	9.09897	9.76558	9.48051	9.39017	8.09276	9.15827	9.15571	7.86879	8.24744	8.00286	8.98577	8.70206	7.80101	8.14423	8.71414	8.25126	8.98648	9.01266	8.91492	9.5037	8.13783	8.52466	8.1935	7.60031	8.99032	8.53251	7.85871	9.04507	8.52318	7.98613	8.43208	8.93778	8.56162	9.12646	8.71121	9.41798	9.01418	8.68426	8.98587	8.66885	7.90832
hsa-miR-922			6.15483		5.83897	5.82742		6.03374			5.92775		5.90212							5.83757					5.94998													5.80184					5.8119	5.84293			6.00943	5.78934
hsa-miR-924
hsa-miR-92a-1-5p
hsa-miR-92a-2-5p
hsa-miR-92a-3p	8.58951	6.03166	6.04494	6.42895	7.3238	5.88928	6.43471	6.85781	5.85539			6.22967	6.73509	6.52563	6.07393	6.88912	7.14005	7.06033		6.16349	8.89838	6.8466	6.40903	7.52602	5.92824	7.05513		6.66231	6.85322	7.26464	6.50259	7.28642		6.69968	7.10326	6.3569	6.07604	6.78891	5.95748	6.1115	6.21981		5.90728	6.64234	5.78045	6.18452	6.33311	6.17349	6.58951
hsa-miR-92b-3p	6.81427	6.47859	6.19091	6.43345	6.22606	6.20679	6.50279	6.07656	6.68707	5.98027	6.62277	6.5201	6.08027	6.29058	6.23019	6.48658	6.36804	6.02015	6.5007	6.32345	7.16507	6.32807	5.95239	6.44432	6.24705	6.26271	6.85739	5.97816	6.49738	6.42393	6.22691	6.04626	6.62035	6.59279	6.52629	6.6112	6.60858		6.35124	6.61307	6.34717	6.57035	6.30724	6.39504	6.79758	6.32591	6.13124	6.05187	6.26252
hsa-miR-92b-5p		6.63187	6.50867	6.10175		6.01422	6.35576		6.80308	6.81228	6.59186	6.55439		6.13697	6.39691	6.04248	6.32554		6.69844	6.21163	5.80556		6.01647	5.79111	6.43698	5.89376	7.28666	5.88238	6.13467	5.8979	6.02701		6.71857	6.28267		6.50276	6.32565		6.99852	6.65554	6.22531	6.80142	6.58303	6.10388	7.08171	6.44445	5.95218	6.10629	6.06927
hsa-miR-93-3p
hsa-miR-93-5p	7.85891	6.69608	7.09354	6.37972	7.99439	6.65426	7.10412	7.31639	6.24325			6.46433	7.25185	6.46474	6.28186	6.47887	6.55766	7.49325		6.73255	7.62779	7.38355	6.53637	7.01336	6.47578	7.09546	5.8059	6.93102	7.15897	7.80565	6.93948	7.91446	6.03289	6.99273	7.24736	6.42956	6.34749	7.69066	6.4628	7.30474	6.28055		6.93445	6.72623	6.03205	6.74047	6.70907	6.40758	7.12801
hsa-miR-933
hsa-miR-934	7.10685	7.43145	7.71967	7.27765	7.16089	7.48805	7.22271	7.40052	7.06886	7.227	7.43111	7.49273	7.29295	7.85529	7.48935	6.90658	7.08738	7.29244	7.36651	7.43785	7.42227	6.8817	7.26885	7.30157	7.50458	7.22451	7.64686	7.89574	7.31545	7.27518	7.33785	7.40399	7.26969	7.2275	7.08169	7.08492	7.18792	7.24378	7.28805	7.46531	7.2226	6.64442	7.17768	7.29221	7.37169	7.02111	7.1294	7.50788	7.11055
hsa-miR-935	5.79521																										5.95807						5.80742									5.79559			5.82696
hsa-miR-936	5.96475		5.84905	5.86264	5.90133		6.03784		6.27994	5.8268	5.80406		5.87047	5.78331		6.00148	5.81222	5.84709	5.84817		6.05293	5.94572	5.88448	5.94945			6.21074	5.96293	5.91959		5.81105	5.84675			6.14979				6.05555	6.26471		5.78786	5.83916		5.8034	6.94663			5.91326
hsa-miR-937-3p	5.95791				6.29974				6.23147												6.02212	6.36242									5.76758	6.00837			6.28566		5.81761	5.86162
hsa-miR-938			5.82029											6.12272
hsa-miR-939-5p
hsa-miR-940
hsa-miR-941
hsa-miR-942-5p	6.05401		5.77416		6.29418			6.03938		5.84287			5.91157					6.13438			5.78342	5.93033	6.25987	6.14352		6.12231		5.97357	5.77337			6.11608			5.82979			6.18552										5.87435
hsa-miR-943	8.50782	9.74082	9.92946	9.33597	8.71243	9.51015	8.94713	8.9886	9.25308	9.90855	9.53534	9.33272	9.176	9.88475	9.52992	9.08506	9.36912	9.17516	9.83029	9.1188	9.05631	9.46213	9.7072	9.32673	9.39945	10.1629	9.18009	9.90148	9.42615	9.34667	9.49375	8.96583	9.73213	9.22839	9.63909	9.64618	9.73507	9.2473	9.54802	9.7001	9.32048	9.62671	9.7921	9.76808	9.50861	9.56193	9.92065	9.5456	9.12063
hsa-miR-944
hsa-miR-95-3p	5.76031
hsa-miR-95-5p
hsa-miR-96-3p
hsa-miR-96-5p	6.30716		6.29307	6.13455	7.88155	6.04354	6.88475	6.3229	5.99806		6.21744		7.02652		5.91002	6.20647	6.23367	6.67101		5.95495	6.43568	7.17257	5.90764	7.23406	6.71736				6.98761	8.32186	6.71405	7.72076			6.32		6.11908	6.93543					5.96227	5.89487		6.35742		6.24358
hsa-miR-98-3p
hsa-miR-98-5p	7.74581	6.66233	6.52527	6.81611	7.29325	7.20548	7.12815	7.23257	7.19577	6.82919	6.34723	6.56738	8.04404	6.50982	6.59495	8.01466	7.62034	7.34089	5.93903	6.73014	7.20886	8.00315	6.83896	8.24229	7.52217	6.96568	6.20842	6.97678	8.29125	8.46923	7.50515	7.77848	6.3422	6.62465	7.02079	6.64201	6.64628	7.54984	7.24263	6.51495	7.04587	6.55543	6.51129	6.88091	6.35239	6.77785	6.58567	6.89971	7.08581
hsa-miR-99a-3p
hsa-miR-99a-5p	8.20471	6.73445	6.0562	6.36212		6.52653	6.31011	6.81702	6.24507		6.15234			7.45359	6.08837	8.712	8.89011	7.3349	6.23054	6.18495	8.27667	6.13275		9.32433	8.0633			6.34542	8.87768	8.96579	6.13612	7.70861	6.35457	6.05075	5.77073	5.82663	5.9618		6.33632	6.00582	7.04616	7.04953	5.96489	7.24522		6.46444		7.12785	6.92042
hsa-miR-99b-3p	6.84166	6.56659	6.61071	6.54547	6.72141	6.80339	7.29962	6.40123	8.10122	6.89084	6.93835	6.94653	6.83557	6.40214	6.93432	6.82757	6.80666	6.56716	6.80371	6.66158	6.63167	6.85652	6.62259	6.90618	6.85816	6.81393	7.29448	6.87795	6.79257	6.89023	6.97504	6.73888	6.84901	6.63222	6.98378	6.92354	6.8061	6.65485	7.37824	6.82831	6.67437	6.83005	6.96216	6.72472	7.24766	7.21521	6.70526	6.59941	6.99041
hsa-miR-99b-5p	7.73363	7.61701	6.85646	7.4421	7.29149	7.75655	6.88477	7.35742	8.24102	8.37169	8.26198	7.8026	6.83504	7.74612	7.76833	7.74142	7.62874	6.734	7.4263	7.58312	7.92483	6.99879	7.03006	7.69552	7.77308	7.14125	7.41406	7.21619	7.89715	7.68851	7.35198	7.52824	7.58436	7.28817	6.99692	7.53836	7.25341	6.92849	7.30837	7.72883	7.47647	7.66702	7.29496	7.47136	7.46376	7.74616	7.7913	7.3147	6.94149
[truncated: 19 more columns]

## Sheet: P vs M unpaired
Upregulated						Downregulated
miRs	All		ER+			miR	All		ER+
	p	FC	p	FC			p	FC	p	FC
hsa-miR-125a-5p			0.02	1.37554		hsa-miR-125b-2-3p	0.002	0.821026	0.042	0.83894
hsa-miR-126-3p	0.042	1.5872				hsa-miR-195-3p	0.03	0.91852
hsa-miR-148b-3p	0.02	1.27099	0.042	1.29072		hsa-miR-302a-3p	0.03	0.839913	0.03	0.827972
hsa-miR-151a-5p	0.012	1.28087	0.012	1.34644		hsa-miR-3162-3p	0.02	0.871687	0.03	0.860583
hsa-miR-15b-5p	0.02	1.38583	0.02	1.45537		hsa-miR-3196	0.03	0.733252
hsa-miR-16-5p	0.012	1.60629	0.012	1.74837		hsa-miR-3606-5p	0.012	0.821238
hsa-miR-197-3p			0.03	1.18536		hsa-miR-3940-5p	0	0.684457	0.002	0.687773
hsa-miR-200a-3p			0.03	1.72914		hsa-miR-422a			0.02	0.914992
hsa-miR-203a	0.03	1.50746				hsa-miR-4255	0.002	0.907112
hsa-miR-223-3p	0	1.43515	0.002	1.42165		hsa-miR-4258	0.02	0.772511	0.03	0.75895
hsa-miR-23c	0.002	1.26356	0	1.33021		hsa-miR-4426	0.02	0.845993	0.03	0.839308
hsa-miR-25-3p			0.042	1.24934		hsa-miR-4445-5p	0.042	0.802391
hsa-miR-29b-3p	0.03	1.74415	0.012	1.94845		hsa-miR-4456	0.002	0.754892	0	0.723161
hsa-miR-30b-5p	0.042	1.5287	0.042	1.65747		hsa-miR-4486	0.03	0.81166
hsa-miR-320a	0.042	1.40919	0.042	1.47666		hsa-miR-4488	0.006	0.675964	0.03	0.689483
hsa-miR-320b	0.012	1.41199	0.012	1.46766		hsa-miR-4507	0.03	0.770761
hsa-miR-32-5p			0.006	1.47277		hsa-miR-4513	0.012	0.687116	0.042	0.672642
hsa-miR-3591-3p	0.03	1.15134				hsa-miR-4632-3p	0.002	0.784138	0.002	0.764947
hsa-miR-3654	0.02	1.26578				hsa-miR-4653-3p	0	0.547444	0.002	0.54698
hsa-miR-4284	0.03	1.48622	0.02	1.5595		hsa-miR-506-5p	0.006	0.859686	0.006	0.84499
hsa-miR-451a	0.006	2.54874	0.012	2.90851		hsa-miR-548ap-5p/hsa-miR-548j-5p	0.006	0.677276	0.02	0.68015
						hsa-miR-628-3p	0.02	0.884838	0.03	0.876597
						hsa-miR-639	0.042	0.836717	0.012	0.813087
						hsa-miR-654-5p	0.042	0.860227
						hsa-miR-761	0.006	0.862815	0	0.846834
						hsa-miR-874-3p	0.012	0.71495
						hsa-miR-920	0.042	0.907321

## Sheet: P vs M paired per location
	P vs M skin (n=9)					P vs M lung (n=10)					P vs M ovary (n=10)					P vs M GI (n=7)					P vs M brain (n=4)
	All		ER+			All		ER+			All		ER+			All		ER+			All		ER+
miRs	p	FC	p	FC		p	FC	p	FC		p	FC	p	FC		p	FC	p	FC		p	FC	p	FC
hsa-let-7g-5p											0.0181353	1.54681	0.0181353	1.54681
hsa-let-7i-5p											0.0182727	1.29582	0.0182727	1.29582
hsa-miR-101-3p											0.0390833	2.1298	0.0390833	2.1298
hsa-miR-103a-3p											0.0394947	1.24262	0.0394947	1.24262
hsa-miR-106b-5p											0.0399149	1.25799	0.0399149	1.25799
hsa-miR-10b-5p											0.0403441	2.17644	0.0403441	2.17644
hsa-miR-1248																0.034	0.815746	0.034	0.815746
hsa-miR-1252-5p											0.0407826	1.02271	0.0407826	1.02271
hsa-miR-125a-5p											0.0184122	1.40661	0.0184122	1.40661
hsa-miR-125b-2-3p						0.021	0.75285
hsa-miR-125b-5p											0.0185538	1.56365	0.0185538	1.56365
hsa-miR-1297											0.0412308	1.46846	0.0412308	1.46846
hsa-miR-136-5p	0.044	1.27584									0.0416889	1.25386	0.0416889	1.25386
hsa-miR-141-3p								0.018	1.36311
hsa-miR-143-3p											0.0186977	1.73702	0.0186977	1.73702
hsa-miR-145-5p											0.0188437	1.6863	0.0188437	1.6863
hsa-miR-146b-5p											0.0421573	1.24403	0.0421573	1.24403
hsa-miR-147b											0.0426364	0.73253	0.0426364	0.73253
hsa-miR-16-5p											0.0431264	2.08713	0.0431264	2.08713
hsa-miR-195-5p											0.0189921	2.02641	0.0189921	2.02641
hsa-miR-199a-3p/199b-3p											0.0191429	1.43288	0.0191429	1.43288
hsa-miR-199a-5p											0.0436279	0.906987	0.0436279	0.906987
hsa-miR-19a-3p											0.0441412	1.42052	0.0441412	1.42052
hsa-miR-19b-3p											0.0446667	1.65227	0.0446667	1.65227
hsa-miR-200b-3p						0.005	1.59678	0.018	1.54843
hsa-miR-200c-3p								0.018	1.2999
hsa-miR-205-3p											0.019296	0.909461	0.019296	0.909461
hsa-miR-2116-5p											0.0452048	0.800971	0.0452048	0.800971
hsa-miR-214-3p											0.0194516	0.948312	0.0194516	0.948312
hsa-miR-23b-3p											0.0196098	1.32854	0.0196098	1.32854
hsa-miR-23c											0.0457561	1.15855	0.0457561	1.15855
hsa-miR-24-3p											0.046321	1.34536	0.046321	1.34536
hsa-miR-25-5p											0.0197705	0.767021	0.0197705	0.767021
hsa-miR-26a-5p											0.0199339	1.56126	0.0199339	1.56126
hsa-miR-26b-5p											0.0201	1.92641	0.0201	1.92641
hsa-miR-27b-3p											0.0202689	1.62356	0.0202689	1.62356
hsa-miR-29a-3p											0.0204407	2.06696	0.0204407	2.06696
hsa-miR-29b-3p											0.0206154	2.23072	0.0206154	2.23072
hsa-miR-29c-3p											0.0469	2.43602	0.0469	2.43602
hsa-miR-302a-3p											0.0207931	0.9139	0.0207931	0.9139
hsa-miR-30b-5p											0.0474937	1.73178	0.0474937	1.73178
hsa-miR-30c-5p											0.0209739	1.7138	0.0209739	1.7138
hsa-miR-30d-5p											0.0211579	1.56398	0.0211579	1.56398
hsa-miR-30e-3p											0.0481026	1.36139	0.0481026	1.36139
hsa-miR-30e-5p											0.0213451	1.85933	0.0213451	1.85933
hsa-miR-3135a											0.0487273	0.866745	0.0487273	0.866745
hsa-miR-3175								0.018	1.6035
hsa-miR-3178						0.01	0.755004	0.018	0.820071
hsa-miR-3201								0.018	1.17001		0.0493684	0.92858	0.0493684	0.92858
hsa-miR-320a											0.0500267	1.53027	0.0500267	1.53027
hsa-miR-320b											0.0215357	1.62734	0.0215357	1.62734
hsa-miR-335-3p											0.0217297	0.973366	0.0217297	0.973366
hsa-miR-34a-5p											0.0219273	1.41358	0.0219273	1.41358
hsa-miR-3611											0.0507027	1.01544	0.0507027	1.01544
hsa-miR-361-5p											0.0221284	1.16099	0.0221284	1.16099
hsa-miR-3654						0.028	1.51633	0.018	1.69798
hsa-miR-3656											0.0513973	0.539497	0.0513973	0.539497
hsa-miR-378a-3p																0.013	1.22326	0.013	1.22326
hsa-miR-424-5p											0.0223333	1.54361	0.0223333	1.54361
hsa-miR-4285											0.0521111	0.683326	0.0521111	0.683326
hsa-miR-4286											0.0225421	1.42438	0.0225421	1.42438
hsa-miR-4288											0.0227547	1.16457	0.0227547	1.16457
hsa-miR-4301	0.019	1.12017
hsa-miR-4324											0.0229714	1.2842	0.0229714	1.2842
hsa-miR-4328											0.0528451	1.47463	0.0528451	1.47463
hsa-miR-4421											0.0536	0.95361	0.0536	0.95361
hsa-miR-4443								0.018	0.618235
hsa-miR-4445-5p											0.0543768	0.791168	0.0543768	0.791168
hsa-miR-4456								0.018	0.592857
hsa-miR-4459											0.0551765	0.603215	0.0551765	0.603215
hsa-miR-4488											0.056	0.595078	0.056	0.595078
hsa-miR-451b	0.018
hsa-miR-4531											0.0568485	0.853866	0.0568485	0.853866
hsa-miR-4532						0.035	0.713814
hsa-miR-4533											0.0577231	0.73802	0.0577231	0.73802
hsa-miR-4658											0.058625	0.974002	0.058625	0.974002
hsa-miR-4687-3p											0.0595556	0.63558	0.0595556	0.63558
hsa-miR-4708-3p											0.0605161	0.820148	0.0605161	0.820148
hsa-miR-4712-3p											0.0231923	0.865394	0.0231923	0.865394
hsa-miR-4726-5p											0.0234175	0.84806	0.0234175	0.84806
hsa-miR-4739											0.0615082	0.726563	0.0615082	0.726563
hsa-miR-4765											0.0625333	0.823671	0.0625333	0.823671
hsa-miR-4777-5p											0.0236471	0.87966	0.0236471	0.87966
hsa-miR-4795-5p											0.0635932	0.565368	0.0635932	0.565368
hsa-miR-4800-5p											0.0646897	0.910451	0.0646897	0.910451
hsa-miR-483-5p											0.0658246	0.895391	0.0658246	0.895391
hsa-miR-487b-3p											0.067	1.20706	0.067	1.20706
hsa-miR-5004-5p											0.0682182	0.932758	0.0682182	0.932758
hsa-miR-516b-5p											0.0694815	0.845627	0.0694815	0.845627
hsa-miR-550b-3p											0.0707925	1.00897	0.0707925	1.00897
hsa-miR-5572											0.0721538	0.472673	0.0721538	0.472673
hsa-miR-620											0.0735686	0.839392	0.0735686	0.839392
hsa-miR-622											0.07504	0.793936	0.07504	0.793936
hsa-miR-635											0.0238812	0.982007	0.0238812	0.982007
hsa-miR-636											0.0765714	0.962838	0.0765714	0.962838
hsa-miR-664b-3p			0.025	0.896776
hsa-miR-675-3p											0.0781667	1.04605	0.0781667	1.04605
hsa-miR-761											0.02412	0.86404	0.02412	0.86404
hsa-miR-877-5p											0.0243636	0.691519	0.0243636	0.691519
hsa-miR-891a-5p											0.0246122	0.863324	0.0246122	0.863324
hsa-miR-920											0.024866	0.942417	0.024866	0.942417

## Sheet: site predictive in primary
Subgroups	miRs	Univariate analyses							Multivariate analyses
		All			Luminal				All
		p	FC	direction	p	FC	direction		p	95% CI	SE
skin vs rest	hsa-miR-7-5p	0.006	1.31414	skin>rest	0.005	1.3109	skin>rest		0,037	1,23-792,37	1650
	hsa-miR-146b-5p				0.021	1.36889	rest>skin
	hsa-miR-4764-3p	0.032	1.25806	skin>rest
ovary vs rest	hsa-miR-302e	0.018	1.20506	ovary>rest
	hsa-miR-1273g-3p	0.018	1.40443	rest>ovary	0.042	1.40753	rest>ovary		0,018	0,000-0,0487	1782
	hsa-miR-4284	0.032	1.68145	rest>ovary
	hsa-miR-4646-3p				0.022	1.40625	ovary>rest
	hsa-miR-4780	0.001	1.3409	rest>ovary	0.004	1.2907	rest>ovary
	hsa-miR-5002-5p				0.022	1.22037	rest>ovary
	hsa-miR-5096	0.006	1.14845	ovary>rest
GI vs rest	hsa-miR-106b-5p	0.008	1.54783	rest>GI	0.011	1.52763	rest>GI		0,018	0,002-0,560	1457
	hsa-miR-210-3p	0.022	1.34843	rest>GI
	hsa-miR-223-3p	0.039	1.24903	GI>rest
brain vs rest	hsa-miR-210-3p	0.004	1.49459	brain>rest	0.005	1.74016	brain>rest
	hsa-miR-302e	0.004	1.20389	rest>brain
	hsa-miR-451b	0.01	1.32888	brain>rest
	hsa-miR-548t-5p	0.018	1.19884	rest>brain
	hsa-miR-4284				0.032	1.71321	brain>rest
lung vs rest	hsa-miR-106b-5p	0.01	1.4639	lung>rest	0.003	1.56117	lung>rest		0,031	1,432-1964,930	1843
	hsa-miR-505-5p	0.01	1.15891	rest>lung
	hsa-miR-4268	0.032	1.14992	lung>rest

## Sheet: site predictive in metastasis
Subgroups	miR	Univariate analyses
		All			Luminal
		p	FC	direction	p	FC	direction
Skin vs rest	hsa-miR-22-5p	0	1.25362	skin>rest	0	1.26562	skin>rest
	hsa-miR-221-5p	0.002	1.3538	skin>rest	0.006	1.40947	skin>rest
	hsa-miR-7-5p	0.002	1.41808	skin>rest	0.016	1.3022	skin>rest
	hsa-miR-2355-3p	0.006	1.2149	skin>rest
	hsa-miR-487a-5p	0.006	1.22068	skin>rest
	hsa-miR-224-3p	0.016	1.34432	skin>rest	0.006	1.48271	skin>rest
	hsa-miR-663b	0.035	1.76539	skin>rest	0.035	2.62239	skin>rest
	hsa-miR-29b-1-5p	0.048	1.22719	skin>rest	0.016	1.26791	skin>rest
	hsa-miR-3184-3p	0.048	1.13736	rest>skin
	hsa-miR-5096	0.048	1.10953	skin>rest
	hsa-miR-890				0.002	1.22049	skin>rest
	hsa-miR-4308				0.048	1.29686	skin>rest
GI vs rest	hsa-miR-181d-5p	0.002			0.003
	hsa-miR-340-5p	0.002
	hsa-miR-4791	0.01			0.027
	hsa-miR-3960	0.018			0.014
	hsa-miR-4328	0.018
	hsa-miR-143-3p	0.028
	hsa-miR-378a-3p	0.028			0.003
	hsa-miR-145-5p	0.045
	hsa-miR-10b-5p				0.04
Brain vs rest	hsa-miR-124-3p	0.002			0.005
	hsa-miR-221-5p	0.018
	hsa-miR-645	0.018
	hsa-miR-199a-3p/199b-3p	0.03
	hsa-miR-3182				0.024
Lung vs rest	hsa-miR-1246	0.009
	hsa-miR-1290	0.009
	hsa-miR-136-5p	0.009
	hsa-miR-145-5p	0.026
	hsa-miR-106a-5p	0.045			0.012
	hsa-miR-3201				0.004
	hsa-miR-4423-5p				0.012
	hsa-miR-4454				0.027
	hsa-miR-4742-3p				0.027
	hsa-miR-645				0.027
	hsa-miR-3654				0.048
Ovary vs rest	hsa-let-7c-5p	0			0.002
	hsa-miR-101-3p	0			0
	hsa-miR-125a-5p	0			0.002
	hsa-miR-125b-5p	0			0
	hsa-miR-1297	0			0.002
	hsa-miR-130a-3p	0			0
	hsa-miR-195-5p	0			0
	hsa-miR-199a-3p/199b-3p	0			0
	hsa-miR-199a-5p	0			0.002
	hsa-miR-214-3p	0			0.002
	hsa-miR-26a-5p	0			0.002
	hsa-miR-26b-5p	0			0
	hsa-miR-29a-3p	0			0.002
	hsa-miR-29c-3p	0			0.002
	hsa-miR-424-5p	0			0
	hsa-miR-4324	0			0
	hsa-miR-891a-5p	0			0
	hsa-miR-99a-5p	0			0
	hsa-let-7b-5p	0.002			0.006
	hsa-let-7d-5p	0.002			0.006
	hsa-miR-10b-5p	0.002			0.006
	hsa-miR-1909-3p	0.002			0.012
	hsa-miR-222-3p	0.002			0.006
	hsa-miR-29b-3p	0.002			0.006
	hsa-miR-30e-5p	0.002			0.006
	hsa-miR-374b-5p	0.002			0.002
	hsa-miR-98-5p	0.002			0.002
	hsa-miR-1290	0.006
	hsa-miR-320b	0.006
	hsa-miR-4500	0.006			0.006
	hsa-let-7f-5p	0.012			0.03
	hsa-let-7g-5p	0.012			0.03
	hsa-miR-136-5p	0.012			0.012
	hsa-miR-140-3p	0.012			0.03
	hsa-miR-145-5p	0.012
	hsa-miR-320a	0.012
	hsa-miR-335-3p	0.012			0.02
	hsa-miR-4328	0.012
	hsa-miR-143-3p	0.02
	hsa-miR-let-7a-5p	0.03
	hsa-miR-124-5p	0.03
	hsa-miR-30c-5p	0.03			0.042
	hsa-miR-19b-3p	0.042
	hsa-miR-4308	0.042			0.012
	hsa-miR-4644	0.042
	hsa-miR-4787-5p	0.042			0.02
	hsa-miR-4695-3p				0.02

## Sheet: Other characteristics
Molecular subtypes (Mann Whitney U test)
luminal A vs luminal B			luminal A vs Triple Negative			luminal B vs Triple Negative			ER+ vs ER-
miRs	p		miRs	p		miRs	p		miRs	p
3182	0.005		4714-5p	0.009		193b-3p	0.017		4714-5p	0.005
4636	0.005		4764-3p	0.009		3162-3p	0.017		5681b	0.012
4714-5p	0.014		5681b	0.009		3915	0.017		99a-5p	0.021
3910	0.027		1973	0.028		4764-3p	0.017
374c-3p	0.044		5096	0.028		5571-5p	0.017
4797-5p	0.044					761	0.017
Tissue characteristics (Mann Whitney U test)
MAI (<15 vs. >15)			tumor diameter (<2.5 vs. >2.5)			histologic type (ductal vs. non ductal)			histologic grade I vs II			histologic grade I vs III			histologic grade II vs III			lymph node status (+ vs. -)
miRs	p		miRs	p		miRs	p		miRs	p		miRs	p		miRs	p		miRs	p
4787-5p	0.003		4677-3p	0.002		4732-5p	0.001		1304-5p	0.03		214-3p	0.031		4732-5p	0.002		335-3p	0.016
5681b	0.016		3679-3p	0.008		223-3p	0.004		302c-5p	0.03		5681b	0.031		1290	0.006		4769-3p	0.016
205-5p	0.027		1273a	0.036		4787-5p	0.004		3680-5p	0.03		675-3p	0.031		5684	0.018		5193	0.016
320a	0.048					4633-5p	0.009		4530	0.03					30a-5p	0.028		5196-3p	0.016
						584-5p	0.032		4716-5p	0.03					374c-3p	0.028
						30e-3p	0.045		660-3p	0.03					600	0.045
Patient characteristics (Mann Whitney U test)
age (<50 vs. >50)
miRs	p
4682	0.007
let-7i-5p	0.018
125b-5p	0.018
142-3p	0.018
199a-3p/199b-3p	0.033
Continuous variables (Spearman Rho)
time to metastasis in days				MAI				diameter				age
miRs	p	R		miRs	p	R		miRs	p	R		miRs	p	R
4417	0.006	-0.411		4633-5p	0	0.684		4677-3p	0	0.793		195-5p	0	-0.703
196a-3p	0.02	0.39		3201	0.004	-0.634		487-5p	0.002	-0.673		let-7i-5p	0.002	-0.671
1258	0.042	0.438		877-3p	0.004	0.606		4777-5p	0.009	0.602		125b-5p	0.002	-0.669
				320a	0.009	-0.608		4505	0.016	0.584		4682	0.002	0.679
				1247-5p	0.02	0.564		1273a	0.035	0.556		744-5p	0.002	0.689
				4324	0.02	-0.56		451b	0.035	0.556		199a-5p	0.009	-0.616
				548e-3p	0.02	-0.585		let-7b-5p	0.048	-0.55		433-5p	0.009	0.611
				1252-5p	0.035	-0.546		3915	0.048	0.554		4758-3p	0.009	0.617
				4308	0.035	-0.549		451a	0.048	-0.573		4484	0.016	0.598
				548at-5p	0.048	0.539		4698	0.048	0.548		4725-5p	0.016	0.606
								552-3p	0.048	0.548		5684	0.016	0.607
								620	0.048	0.547		199a-3p/199b-3p	0.03	-0.576
												3126-5p	0.03	0.576
												3622a-3p	0.03	0.634
												4436b-5p	0.03	0.58
												4726-5p	0.03	0.574
												550b-3p	0.03	0.583
												143-3p	0.048	-0.563
												4449	0.048	0.566
												452-5p	0.048	0.563
