# Supplementary material for: Unravelling site-specific breast cancer metastasis: a microRNA expression profiling study
Source: Oncotarget. 2016 Nov 25;8(2):3111–23. doi: 10.18632/oncotarget.13623 (PMC5356868; doi:10.18632/oncotarget.13623)
Supplement: Supplementary file 5 [file oncotarget-08-3111-s005.xlsx]

## Sheet: hsa-miR-106b-5p
miRTarBase				ToppGene (strong evidence targets)
Species	miR	Targets with strong evidence		Significant pathways	Bonferonni	Genes from imput
Homo sapiens	hsa-miR-106b-5p	APC		G1 to S cell cycle control	0.0000	11
		APP		Hepatitis B	0.0000	13
		ATG16L1		Integrated Pancreatic Cancer Pathway	0.0000	14
		BCL2L11		Pathways in cancer	0.0000	16
		CASP7		Cell cycle	0.0000	12
		CASP8		Bladder cancer	0.0000	9
		CCND1		Cyclin D associated events in G1	0.0000	9
		CCND2		G1 Phase	0.0000	9
		CDKN1A		E2F transcription factor network	0.0000	10
		E2F1		DNA damage response (only ATM dependent)	0.0000	10
		E2F3		Mitotic G1-G1/S phases	0.0000	11
		E2F5		Pancreatic cancer	0.0000	9
		EOMES		DNA damage response	0.0000	9
		FAS		Integrated Breast Cancer Pathway	0.0000	11
		ITCH		Viral carcinogenesis	0.0000	11
		JAK1		Cell cycle	0.0000	9
		KAT2B		TGF-beta Receptor Signaling Pathway	0.0000	10
		MAPK9		Prostate Cancer	0.0000	9
		MFN2		MicroRNAs in cancer	0.0000	12
		MMP2		Cyclins and Cell Cycle Regulation	0.0000	6
		MYC		RB in Cancer	0.0000	8
		PKD2		HTLV-I infection	0.0000	11
		PTEN		Integrated Cancer pathway	0.0000	6
		PURA		Glioma	0.0000	7
		RB1		p53 Signaling Pathway	0.0000	5
		RBL1		p53 signaling pathway	0.0000	7
		RBL2		Tumor Suppressor Arf Inhibits Ribosomal Biogenesis	0.0000	5
		RUNX3		Melanoma	0.0000	7
		SMAD7		Chronic myeloid leukemia	0.0000	7
		STAT3		Signaling Pathways in Glioblastoma	0.0000	7
		TCEAL1		p53 pathway feedback loops 2	0.0000	6
		TP53		Adipogenesis	0.0000	8
		TWIST1		Small cell lung cancer	0.0000	7
		VEGFA		Prostate cancer	0.0000	7
		WEE1		Proteoglycans in cancer	0.0000	9
		ZBTB4		Cell Cycle	0.0000	12
				Cell Cycle: G1/S Check Point	0.0000	5
				Cell Cycle, Mitotic	0.0000	11
				Pre-NOTCH Transcription and Translation	0.0000	5
				TSH signaling pathway	0.0000	6
				Signaling by NOTCH	0.0000	7
				PI3K-Akt signaling pathway	0.0000	10
				Cdk2, 4, and 6 bind cyclin D in G1, while cdk2/cyclin E promotes the G1/S transition.	0.0001	4
				Direct p53 effectors	0.0001	7
				Intrinsic Pathway for Apoptosis	0.0001	5
				Apoptosis	0.0001	6
				IL-7 Signaling Pathway	0.0001	5
				Androgen receptor signaling pathway	0.0002	6
				Pre-NOTCH Expression and Processing	0.0002	5
				Apoptosis	0.0003	7
				Endometrial cancer	0.0003	5
				Wnt Signaling Pathway and Pluripotency	0.0003	6
				extrinsic apoptotic	0.0004	3
				Apoptosis signaling pathway	0.0004	6
				TGF Beta Signaling Pathway	0.0004	5
				ErbB signaling pathway	0.0004	5
				Non-small cell lung cancer	0.0004	5
				Senescence and Autophagy	0.0005	6
				Wnt Signaling Pathway	0.0006	5
				Spinal Cord Injury	0.0006	6
				p75(NTR)-mediated signaling	0.0007	5
				Influence of Ras and Rho proteins on G1 to S Transition	0.0007	4
				Colorectal cancer	0.0007	5
				Oncostatin M Signaling Pathway	0.0008	5
				G0 and Early G1	0.0008	4
				FAS signaling pathway ( CD95 )	0.0013	4
				Cellular responses to stress	0.0014	7
				Epstein-Barr virus infection	0.0014	7
				FAS signaling pathway	0.0015	4
				SMAD2/SMAD3:SMAD4 heterotrimer regulates transcription	0.0015	4
				miRNAs involved in DDR	0.0016	5
				Measles	0.0018	6
				Wnt signaling pathway	0.0023	6
				Regulation of nuclear SMAD2/3 signaling	0.0024	5
				Alzheimers Disease	0.0025	5
				Regulation of Wnt-mediated beta catenin signaling and target gene transcription	0.0025	5
				p53 pathway	0.0025	5
				FAS pathway and Stress induction of HSP regulation	0.0034	4
				IL-2 Receptor Beta Chain in T cell Activation	0.0034	4
				TSLP Signaling Pathway	0.0034	4
				Delta-Notch Signaling Pathway	0.0036	5
				Non-alcoholic fatty liver disease (NAFLD)	0.0037	6
				FOXM1 transcription factor network	0.0038	4
				RB Tumor Suppressor/Checkpoint Signaling in response to DNA damage	0.0050	3
				IL-2 Signaling pathway	0.0051	4
				Transcriptional activity of SMAD2/SMAD3:SMAD4 heterotrimer	0.0056	4
				Signal Transduction	0.0062	17
				Transcriptional activation of cell cycle inhibitor p21	0.0063	2
				Transcriptional activation of p53 responsive genes	0.0063	2
				MAPK signaling pathway	0.0063	6
				FoxO family signaling	0.0080	4
				Notch-mediated HES/HEY network	0.0087	4
				IL-3 Signaling Pathway	0.0097	5
				Cellular Senescence	0.0107	6
				Regulation of transcriptional activity by PML	0.0118	3
				IL2-mediated signaling events	0.0120	4
				Id Signaling Pathway	0.0120	4
				TNF signaling pathway	0.0128	5
				G1/S Transition	0.0139	5
				METS affect on Macrophage Differentiation	0.0141	3
				Telomeres, Telomerase, Cellular Aging, and Immortality	0.0141	3
				Apoptosis is mediated by caspases, cysteine proteases arranged in a proteolytic cascade.	0.0168	3
				TP53 network	0.0168	3
				Apoptosis Modulation by HSP70	0.0168	3
				HIV-I Nef: negative effector of Fas and TNF	0.0186	4
				Notch signaling pathway	0.0186	4
				G1 phase	0.0188	2
				S Phase	0.0228	5
				Validated targets of C-MYC transcriptional repression	0.0242	4
				Fas Signaling Pathway	0.0292	4
				CTCF: First Multivalent Nuclear Factor	0.0304	3
				AGE/RAGE pathway	0.0310	4
				Cyclin E associated events during G1/S transition	0.0310	4
				Hepatitis C	0.0319	5
				Cyclin A:Cdk2-associated events at S phase entry	0.0329	4
				Cell Cycle: G2/M Checkpoint	0.0346	3
				mitogen activated protein kinase signaling	0.0346	3
				FasL mediated signaling pathway	0.0376	2
				Loss of Function of SMAD2/3 in Cancer	0.0437	4
				TGFBR1 LBD Mutants in Cancer	0.0437	4
				Loss of Function of SMAD4 in Cancer	0.0437	4
				SMAD2/3 Phosphorylation Motif Mutants in Cancer	0.0437	4
				Loss of Function of TGFBR1 in Cancer	0.0437	4
				Signaling by TGF-beta Receptor Complex	0.0437	4
				Prolactin signaling pathway	0.0437	4
				TGFBR2 Kinase Domain Mutants in Cancer	0.0437	4
				Signaling by TGF-beta Receptor Complex in Cancer	0.0437	4
				Loss of Function of TGFBR2 in Cancer	0.0437	4
				TGFBR2 MSI Frameshift Mutants in Cancer	0.0437	4
				SMAD4 MH2 Domain Mutants in Cancer	0.0437	4
				SMAD2/3 MH2 Domain Mutants in Cancer	0.0437	4
				TGFBR1 KD Mutants in Cancer	0.0437	4
				WNT Signaling Pathway	0.0443	3

## Sheet: hsa-miR-7-5p
miRTarBase				ToppGene (strong evidence targets)
Species	miR	Targets with strong evidence		Significant pathways	Bonferonni	Genes from imput
Homo sapiens	hsa-miR-7-5p	ABCC1		Small cell lung cancer	0.0000	10
		BCL2		Pathways in cancer	0.0000	13
		CCNE1		Prostate cancer	0.0000	9
		CUL5		Alpha6-Beta4 Integrin Signaling Pathway	0.0000	8
		EGFR		Prolactin Signaling Pathway	0.0000	8
		GFI1		PI3K-Akt signaling pathway	0.0000	12
		HELLS		ErbB signaling pathway	0.0000	8
		HOXB3		Focal adhesion	0.0000	10
		HOXB5		Insulin/IGF pathway-protein kinase B signaling cascade	0.0000	6
		IGF1R		Signaling Pathways in Glioblastoma	0.0000	7
		IRS1		Hepatitis B	0.0000	8
		IRS2		Proteoglycans in cancer	0.0000	9
		JARID2		Endometrial cancer	0.0000	6
		KLF4		Acute myeloid leukemia	0.0000	6
		MYC		Genes related to IL4 rceptor signaling in B lymphocytes	0.0000	5
		PAK1		HIF-1 signaling pathway	0.0000	7
		PAX6		Colorectal cancer	0.0000	6
		PIK3CD		EGFR1 Signaling Pathway	0.0000	8
		PIK3CG		Glioma	0.0000	6
		PIK3R3		Focal Adhesion	0.0000	8
		PSME3		Pancreatic cancer	0.0000	6
		PTK2		Genes related to PIP3 signaling in cardiac myocytes	0.0000	6
		RAF1		Neurotrophin signaling pathway	0.0000	7
		RELA		Fc epsilon receptor (FCERI) signaling	0.0000	8
		SETD8		Melanoma	0.0000	6
		SKP2		Chronic myeloid leukemia	0.0000	6
		SLC7A5		Hepatitis C	0.0000	7
		SNCA		IL-2 Receptor Beta Chain in T cell Activation	0.0000	5
		SRSF1		Apoptosis	0.0000	6
		TET2		Regulation of Actin Cytoskeleton	0.0001	7
		XIAP		Apoptosis	0.0001	6
		XRCC2		Ras signaling pathway	0.0001	8
		YY1		p53 pathway feedback loops 2	0.0001	5
				Telomeres, Telomerase, Cellular Aging, and Immortality	0.0001	4
				Signaling by ERBB2	0.0001	7
				Type II diabetes mellitus	0.0001	5
				Insulin Signaling	0.0001	7
				IL2-mediated signaling events	0.0001	5
				Downstream Signaling Events Of B Cell Receptor (BCR)	0.0001	7
				IGF-1 Signaling Pathway	0.0002	4
				T cell receptor signaling pathway	0.0002	6
				Adaptive Immune System	0.0002	11
				Non-small cell lung cancer	0.0002	5
				VEGF signaling pathway	0.0003	5
				Chemokine signaling pathway	0.0003	7
				VEGF signaling pathway	0.0003	5
				Influence of Ras and Rho proteins on G1 to S Transition	0.0004	4
				EPO Receptor Signaling	0.0004	4
				MicroRNAs in cancer	0.0004	8
				IL-4 signaling Pathway	0.0004	5
				Toxoplasmosis	0.0004	6
				Epstein-Barr virus infection	0.0005	7
				Renal cell carcinoma	0.0005	5
				Erk1/Erk2 Mapk Signaling pathway	0.0005	4
				IGF1 pathway	0.0005	4
				Insulin/IGF pathway-mitogen activated protein kinase kinase/MAP kinase cascade	0.0006	4
				Regulation of actin cytoskeleton	0.0007	7
				Signaling by the B Cell Receptor (BCR)	0.0007	7
				B cell receptor signaling pathway	0.0008	5
				Prolactin signaling pathway	0.0008	5
				Signaling by SCF-KIT	0.0009	6
				T cell activation	0.0010	5
				Insulin signaling pathway	0.0010	6
				Downstream signaling of activated FGFR	0.0011	6
				Angiotensin II mediated activation of JNK Pathway via Pyk2 dependent signaling	0.0012	4
				Signaling by ERBB4	0.0014	6
				Angiogenesis	0.0014	6
				Non-alcoholic fatty liver disease (NAFLD)	0.0015	6
				Signaling of Hepatocyte Growth Factor Receptor	0.0017	4
				Downstream signal transduction	0.0018	6
				Progesterone-mediated oocyte maturation	0.0018	5
				Signaling by FGFR	0.0019	6
				Constitutive PI3K/AKT Signaling in Cancer	0.0020	5
				DAP12 signaling	0.0020	6
				B Cell Receptor Signaling Pathway	0.0020	6
				Aldosterone-regulated sodium reabsorption	0.0021	4
				Fc gamma R-mediated phagocytosis	0.0024	5
				Signaling by FGFR in disease	0.0033	6
				Ceramide signaling pathway	0.0035	4
				Signaling by EGFR	0.0036	6
				PI3K events in ERBB4 signaling	0.0037	5
				PIP3 activates AKT signaling	0.0037	5
				PI3K/AKT Signaling in Cancer	0.0037	5
				PI-3K cascade	0.0037	5
				PI3K events in ERBB2 signaling	0.0037	5
				Signaling by EGFR in Cancer	0.0039	6
				Estrogen signaling pathway	0.0039	5
				Signaling by PDGF	0.0040	6
				DAP12 interactions	0.0040	6
				Keratinocyte Differentiation	0.0042	4
				Apoptosis signaling pathway	0.0043	5
				PI3K/AKT activation	0.0043	5
				SOS-mediated signalling	0.0043	3
				Signalling by NGF	0.0044	7
				GAB1 signalosome	0.0045	5
				IL-3 Signaling Pathway	0.0047	5
				Amoebiasis	0.0059	5
				MicroRNAs in cardiomyocyte hypertrophy	0.0059	5
				Integrated Pancreatic Cancer Pathway	0.0064	6
				Genes related to the insulin receptor pathway	0.0064	4
				Cadmium induces DNA synthesis and proliferation in macrophages	0.0066	3
				Id Signaling Pathway	0.0069	4
				NGF signalling via TRKA from the plasma membrane	0.0078	6
				Viral carcinogenesis	0.0090	6
				Role of EGF Receptor Transactivation by GPCRs in Cardiac Hypertrophy	0.0096	3
				HIV-I Nef: negative effector of Fas and TNF	0.0107	4
				Rap1 signaling pathway	0.0108	6
				Role of LAT2/NTAL/LAB on calcium mobilization	0.0111	5
				mTOR signaling pathway	0.0123	4
				PDGF signaling pathway	0.0125	5
				mTOR signaling pathway	0.0131	4
				Trefoil Factors Initiate Mucosal Healing	0.0156	3
				TSH signaling pathway	0.0159	4
				Measles	0.0162	5
				Natural killer cell mediated cytotoxicity	0.0168	5
				AGE/RAGE pathway	0.0179	4
				Cyclin E associated events during G1/S transition	0.0179	4
				Role of ERBB2 in Signal Transduction and Oncology	0.0180	3
				Signaling by Leptin	0.0180	3
				Insulin Signaling Pathway	0.0180	3
				Ceramide Signaling Pathway	0.0180	3
				Cyclin A:Cdk2-associated events at S phase entry	0.0190	4
				Ras Pathway	0.0202	4
				Multiple antiapoptotic pathways from IGF-1R signaling lead to BAD phosphorylation	0.0207	3
				Ras Signaling Pathway	0.0207	3
				Inhibition of Cellular Proliferation by Gleevec	0.0207	3
				Fc epsilon RI signaling pathway	0.0226	4
				Erk and PI-3 Kinase Are Necessary for Collagen Binding in Corneal Epithelia	0.0236	3
				CXCR4 Signaling Pathway	0.0236	3
				Endothelin signaling pathway	0.0267	4
				Regulation of BAD phosphorylation	0.0303	3
				Hypoxia response via HIF activation	0.0303	3
				Bacterial invasion of epithelial cells	0.0313	4
				Integrated Breast Cancer Pathway	0.0317	5
				Disease	0.0319	11
				3-phosphoinositide biosynthesis	0.0340	3
				HTLV-I infection	0.0357	6
				p53 pathway	0.0365	4
				Growth Hormone Signaling Pathway	0.0380	3
				Integrin signalling pathway	0.0467	5
				Axon guidance mediated by netrin	0.0469	3
				Delta-Notch Signaling Pathway	0.0487	4

## Sheet: hsa-miR-1273g-3p
miRTarBase				ToppGene (strong evidence targets)
Species	miR	Target with strong evidence		Significant pathways	Bonferonni	Genes from imput
Homo sapiens	hsa-miR-1273g-3p
